# Supplementary material for: Dlx1/2 and Otp coordinate the production of hypothalamic GHRH- and AgRP-neurons
Source: Nat Commun. 2018 May 23;9:2026. doi: 10.1038/s41467-018-04377-4 (PMC5966420; doi:10.1038/s41467-018-04377-4)
Supplement: Supplementary file 3 — Supplementary Data 1 [file 41467_2018_4377_MOESM3_ESM.xlsx]

## Sheet: Sheet1
Supplementary Data 1: Dlx1 ChIPseq peaks and their associated genes
This Excel file lists all Dlx1 ChIPseq peaks that we identified as well as the genes that are annotated to each of those Dlx1 ChIPseq peaks.
chr	start	end	sigtag	mod_qvalue	rstart	rend	pileup	mod_pvalue	fold_enrichment	tag	category	symbol	description
chr17	4626390	4626391	mpeaks_1	172.072	4626046	4626713	225	179.598	14.6319	BL_Hypo_E16-DLX1_filtered_peak_311	3	Gm23186; Nox3	predicted gene, 23186; NADPH oxidase 3
chr17	56200062	56200063	mpeaks_2	39.5426	56199875	56200226	67	46.2803	9.78668	BL_Hypo_E16-DLX1_filtered_peak_341	1	Dpp9	dipeptidylpeptidase 9
chr13	28136004	28136005	mpeaks_3	27.4938	28135812	28136171	49	34.0982	9.22734	BL_Hypo_E16-DLX1_filtered_peak_170	3	Prl5a1; Prl4a1	prolactin family 5, subfamily a, member 1; prolactin family 4, subfamily a, member 1
chr19	51552240	51552241	mpeaks_4	23.5609	51552059	51552416	44	30.0988	8.76631	BL_Hypo_E16-DLX1_filtered_peak_384	3	Rpl31-ps18; Gm25644	ribosomal protein L31, pseudogene 18; predicted gene, 25644
chr7	143368402	143368403	mpeaks_5	20.122	143368239	143368607	41	26.5609	8.00194	BL_Hypo_E16-DLX1_filtered_peak_803	1	Kcnq1	potassium voltage-gated channel, subfamily Q, member 1
chr12	46075920	46075921	mpeaks_6	19.589	46075641	46076208	40	26.0065	7.98709	BL_Hypo_E16-DLX1_filtered_peak_129	3	Nova1; Gm24948	neuro-oncological ventral antigen 1; predicted gene, 24948
chr4	59104378	59104379	mpeaks_7	26.4615	59104194	59104539	54	33.047	7.91569	BL_Hypo_E16-DLX1_filtered_peak_607	1	AI481877	expressed sequence AI481877
chr5	68696029	68696030	mpeaks_8	19.065	68695865	68696200	43	25.4594	7.21492	BL_Hypo_E16-DLX1_filtered_peak_685	3	Kctd8; Gm23605	potassium channel tetramerisation domain containing 8; predicted gene, 23605
chr6	125877054	125877055	mpeaks_9	13.9985	125876858	125877254	34	20.1862	6.81824	BL_Hypo_E16-DLX1_filtered_peak_747	1	Ano2	anoctamin 2
chr2	86064007	86064008	mpeaks_10	13.9985	86063784	86064147	34	20.1862	6.81824	BL_Hypo_E16-DLX1_filtered_peak_421	3	Olfr1037; Olfr1035-ps1	olfactory receptor 1037; olfactory receptor 1035, pseudogene 1
chr6	132463779	132463780	mpeaks_11	29.4981	132463583	132463951	69	36.1289	6.76511	BL_Hypo_E16-DLX1_filtered_peak_750	3	n-R5s166; Gm8882	nuclear encoded rRNA 5S 166; predicted gene 8882
chr9	30375169	30375170	mpeaks_12	13.6623	30375022	30375344	34	19.816	6.66828	BL_Hypo_E16-DLX1_filtered_peak_852	3	Snx19; Gm26435	sorting nexin 19; predicted gene, 26435
chr12	118720393	118720394	mpeaks_13	13.1261	118720011	118720767	33	19.2568	6.62344	BL_Hypo_E16-DLX1_filtered_peak_152	3	Gm22537; Gm25577	predicted gene, 22537; predicted gene, 25577
chr8	69717033	69717034	mpeaks_14	15.5131	69716868	69717242	39	21.7708	6.55902	BL_Hypo_E16-DLX1_filtered_peak_819	3	Zfp963; Zfp869	zinc finger protein 963; zinc finger protein 869
chrX	122831434	122831435	mpeaks_15	12.2943	122831257	122831600	32	18.3399	6.42863	BL_Hypo_E16-DLX1_filtered_peak_887	3	Gm17521; Gm14940	predicted gene, 17521; predicted gene 14940
chr11	8894022	8894023	mpeaks_16	11.4625	8893891	8894216	31	17.4359	6.23382	BL_Hypo_E16-DLX1_filtered_peak_79	1	Pkd1l1	polycystic kidney disease 1 like 1
chr6	147718644	147718645	mpeaks_17	11.4625	147718446	147718821	31	17.4359	6.23382	BL_Hypo_E16-DLX1_filtered_peak_755	1	Gm15762	predicted gene 15762
chr13	61226709	61226710	mpeaks_18	11.4625	61226537	61226876	31	17.4359	6.23382	BL_Hypo_E16-DLX1_filtered_peak_184	3	Cts8; Cts6	cathepsin 8; cathepsin 6
chr19	11965323	11965324	mpeaks_19	11.1639	11965174	11965509	31	17.1015	6.09671	BL_Hypo_E16-DLX1_filtered_peak_371	2	Osbp	oxysterol binding protein
chr5	138982134	138982135	mpeaks_20	10.633	138981957	138982165	30	16.5451	6.03902	BL_Hypo_E16-DLX1_filtered_peak_711	1	Pdgfa	platelet derived growth factor, alpha
chr6	10186395	10186396	mpeaks_21	12.2413	10186245	10186592	35	18.2528	5.90311	BL_Hypo_E16-DLX1_filtered_peak_722	3	Gm26058; Nxph1	predicted gene, 26058; neurexophilin 1
chr10	37263769	37263770	mpeaks_22	9.82021	37263600	37263913	29	15.668	5.84421	BL_Hypo_E16-DLX1_filtered_peak_51	3	Gm26535; 5930403N24Rik	predicted gene, 26535; RIKEN cDNA 5930403N24 gene
chr13	13947765	13947766	mpeaks_23	11.4524	13947606	13947955	34	17.402	5.73914	BL_Hypo_E16-DLX1_filtered_peak_159	3	B3galnt2; Gng4	UDP-GalNAc:betaGlcNAc beta 1,3-galactosaminyltransferase, polypeptide 2; guanine nucleotide binding protein (G protein), gamma 4
chr7	19715778	19715779	mpeaks_24	9.54445	19715508	19715964	29	15.3574	5.71567	BL_Hypo_E16-DLX1_filtered_peak_763	1	Gm20512	predicted gene 20512
chr15	53055116	53055117	mpeaks_25	9.02431	53054946	53055283	28	14.805	5.6494	BL_Hypo_E16-DLX1_filtered_peak_275	3	Ext1; Med30	exostoses (multiple) 1; mediator complex subunit 30
chr11	25581698	25581699	mpeaks_26	8.75616	25581518	25581830	28	14.5063	5.52515	BL_Hypo_E16-DLX1_filtered_peak_85	3	5730522E02Rik; 4933427E13Rik	RIKEN cDNA 5730522E02 gene; RIKEN cDNA 4933427E13 gene
chr6	6869738	6869739	mpeaks_27	8.22599	6869116	6869962	27	13.9565	5.4546	BL_Hypo_E16-DLX1_filtered_peak_720	1	Dlx6os1	distal-less homeobox 6, opposite strand 1
chr11	84916412	84916413	mpeaks_28	8.22599	84916268	84916602	27	13.9565	5.4546	BL_Hypo_E16-DLX1_filtered_peak_100	2	Znhit3	zinc finger, HIT type 3
chr13	94887670	94887671	mpeaks_29	8.22599	94887391	94888106	27	13.9565	5.4546	BL_Hypo_E16-DLX1_filtered_peak_201	3	Wdr41; Otp	WD repeat domain 41; orthopedia homeobox
chr2	71517537	71517538	mpeaks_30	7.46335	71517395	71518025	26	13.1231	5.25979	BL_Hypo_E16-DLX1_filtered_peak_414	1	Metap1d; Dlx1as	methionyl aminopeptidase type 1D (mitochondrial); distal-less homeobox 1, antisense
chr2	146223204	146223205	mpeaks_31	7.46335	146223037	146223902	26	13.1231	5.25979	BL_Hypo_E16-DLX1_filtered_peak_434a	1	Insm1	insulinoma-associated 1
chr17	65742736	65742737	mpeaks_32	7.25144	65742616	65742884	26	12.8482	5.1441	BL_Hypo_E16-DLX1_filtered_peak_343	1	Rab31	RAB31, member RAS oncogene family
chr2	60402819	60402820	mpeaks_33	11.5158	60402631	60402975	39	17.4905	5.12954	BL_Hypo_E16-DLX1_filtered_peak_405	3	Gm13580; Ly75	predicted gene 13580; lymphocyte antigen 75
chr2	146223736	146223737	mpeaks_34	6.73375	146223037	146223902	25	12.3053	5.06498	BL_Hypo_E16-DLX1_filtered_peak_434b	1	Insm1	insulinoma-associated 1
chr6	137412071	137412072	mpeaks_35	6.73375	137411874	137412238	25	12.3053	5.06498	BL_Hypo_E16-DLX1_filtered_peak_752	1	Ptpro	protein tyrosine phosphatase, receptor type, O
chr7	98060066	98060067	mpeaks_36	6.73375	98059910	98060217	25	12.3053	5.06498	BL_Hypo_E16-DLX1_filtered_peak_786	1	Myo7a	myosin VIIA
chr14	52104162	52104163	mpeaks_37	6.73375	52103967	52104382	25	12.3053	5.06498	BL_Hypo_E16-DLX1_filtered_peak_249	2	Hnrnpc	heterogeneous nuclear ribonucleoprotein C
chr1	44951229	44951230	mpeaks_38	8.88853	44951077	44951421	33	14.6439	4.89334	BL_Hypo_E16-DLX1_filtered_peak_5	3	Col3a1; Gulp1	collagen, type III, alpha 1; GULP, engulfment adaptor PTB domain containing 1
chr17	74901210	74901211	mpeaks_39	8.88853	74901028	74901351	33	14.6439	4.89334	BL_Hypo_E16-DLX1_filtered_peak_344	3	Ltbp1; Ttc27	latent transforming growth factor beta binding protein 1; tetratricopeptide repeat domain 27
chr5	137629037	137629038	mpeaks_40	6.01301	137628777	137629181	24	11.5037	4.87017	BL_Hypo_E16-DLX1_filtered_peak_710	2	Gm20605; Fbxo24; Lrch4	predicted gene 20605; F-box protein 24; leucine-rich repeats and calponin homology (CH) domain containing 4
chr1	169764283	169764284	mpeaks_41	6.01301	169764133	169764512	24	11.5037	4.87017	BL_Hypo_E16-DLX1_filtered_peak_32	3	Gm22114; Rgs4	predicted gene, 22114; regulator of G-protein signaling 4
chr12	95948915	95948916	mpeaks_42	6.01301	95948743	95948948	24	11.5037	4.87017	BL_Hypo_E16-DLX1_filtered_peak_150	3	1700019M22Rik; Flrt2	RIKEN cDNA 1700019M22 gene; fibronectin leucine rich transmembrane protein 2
chr14	104336961	104336962	mpeaks_43	6.01301	104336818	104337160	24	11.5037	4.87017	BL_Hypo_E16-DLX1_filtered_peak_263	3	Pou4f1; Ednrb	POU domain, class 4, transcription factor 1; endothelin receptor type B
chr19	13573301	13573302	mpeaks_44	6.01301	13573182	13573414	24	11.5037	4.87017	BL_Hypo_E16-DLX1_filtered_peak_372	3	Olfr1484; Olfr1480	olfactory receptor 1484; olfactory receptor 1480
chr2	49603056	49603057	mpeaks_45	6.01301	49602881	49603239	24	11.5037	4.87017	BL_Hypo_E16-DLX1_filtered_peak_403	3	Kif5c; Epc2	kinesin family member 5C; enhancer of polycomb homolog 2 (Drosophila)
chr9	91901192	91901193	mpeaks_46	6.01301	91900973	91901334	24	11.5037	4.87017	BL_Hypo_E16-DLX1_filtered_peak_875	3	Plscr5; Gm26101	phospholipid scramblase family, member 5; predicted gene, 26101
chr2	130841188	130841189	mpeaks_47	6.55689	130841005	130841331	26	12.0872	4.83124	BL_Hypo_E16-DLX1_filtered_peak_433	1	4930402H24Rik	RIKEN cDNA 4930402H24 gene
chr11	88550978	88550979	mpeaks_48	5.80936	88550868	88551075	24	11.2525	4.76306	BL_Hypo_E16-DLX1_filtered_peak_102	1	Msi2	musashi RNA-binding protein 2
chr12	4417810	4417811	mpeaks_49	5.80936	4417599	4417937	24	11.2525	4.76306	BL_Hypo_E16-DLX1_filtered_peak_115	1	Ncoa1	nuclear receptor coactivator 1
chr2	71536130	71536131	mpeaks_50	5.80936	71535893	71536322	24	11.2525	4.76306	BL_Hypo_E16-DLX1_filtered_peak_415	1	Dlx1as	distal-less homeobox 1, antisense
chr8	94551862	94551863	mpeaks_51	5.80936	94551728	94552007	24	11.2525	4.76306	BL_Hypo_E16-DLX1_filtered_peak_822	1	Cpne2	copine II
chr17	84957724	84957725	mpeaks_52	5.30946	84957556	84957869	23	10.7188	4.67537	BL_Hypo_E16-DLX1_filtered_peak_347	1	Ppm1b	protein phosphatase 1B, magnesium dependent, beta isoform
chr2	130027304	130027305	mpeaks_53	5.30946	130027195	130027403	23	10.7188	4.67537	BL_Hypo_E16-DLX1_filtered_peak_431	1	Tgm3	transglutaminase 3, E polypeptide
chr2	176707924	176707925	mpeaks_54	5.30946	176707787	176708080	23	10.7188	4.67537	BL_Hypo_E16-DLX1_filtered_peak_456	1	Gm14306	zinc finger protein 973
chr5	89536156	89536157	mpeaks_55	5.30946	89536043	89536290	23	10.7188	4.67537	BL_Hypo_E16-DLX1_filtered_peak_690	1	Npffr2	neuropeptide FF receptor 2
chr8	12282338	12282339	mpeaks_56	5.30946	12282210	12282466	23	10.7188	4.67537	BL_Hypo_E16-DLX1_filtered_peak_805	2	A230072I06Rik	RIKEN cDNA A230072I06 gene
chr12	86942309	86942310	mpeaks_57	5.30946	86942149	86942437	23	10.7188	4.67537	BL_Hypo_E16-DLX1_filtered_peak_147	3	Cipc; Gm26698	CLOCK interacting protein, circadian; predicted gene, 26698
chr19	15534438	15534439	mpeaks_58	5.30946	15534287	15534547	23	10.7188	4.67537	BL_Hypo_E16-DLX1_filtered_peak_376	3	Gm24319; Gm5513	predicted gene, 24319; predicted pseudogene 5513
chr4	54829736	54829737	mpeaks_59	5.30946	54829571	54829770	23	10.7188	4.67537	BL_Hypo_E16-DLX1_filtered_peak_606	3	Gm12479; Gm24628	predicted gene 12479; predicted gene, 24628
chr7	57923414	57923415	mpeaks_60	5.30946	57923261	57923566	23	10.7188	4.67537	BL_Hypo_E16-DLX1_filtered_peak_772	3	Gm23911; Gabrb3	predicted gene, 23911; gamma-aminobutyric acid (GABA) A receptor, subunit beta 3
chr6	131377555	131377556	mpeaks_61	7.47595	131377385	131377743	31	13.1373	4.60549	BL_Hypo_E16-DLX1_filtered_peak_749	1	Ybx3	Y box protein 3
chr11	100332903	100332904	mpeaks_62	6.29469	100332753	100333135	27	11.8067	4.59131	BL_Hypo_E16-DLX1_filtered_peak_108	2	Gast	gastrin
chrX	117151489	117151490	mpeaks_63	6.29469	117151358	117151700	27	11.8067	4.59131	BL_Hypo_E16-DLX1_filtered_peak_886	3	Gm14918; Gm14920	predicted gene 14918; predicted pseudogene 14920
chr2	34107397	34107398	mpeaks_64	5.12427	34107107	34107550	23	10.4795	4.57253	BL_Hypo_E16-DLX1_filtered_peak_401	1	C230014O12Rik	RIKEN cDNA C230014O12 gene
chr7	130362897	130362898	mpeaks_65	5.12427	130362799	130363018	23	10.4795	4.57253	BL_Hypo_E16-DLX1_filtered_peak_801	1	Fgfr2	fibroblast growth factor receptor 2
chrX	95636227	95636228	mpeaks_66	5.12427	95636058	95636258	23	10.4795	4.57253	BL_Hypo_E16-DLX1_filtered_peak_885	3	Zc4h2; Gm9043	zinc finger, C4H2 domain containing; predicted gene 9043
chr2	16683093	16683094	mpeaks_67	9.28725	16682926	16683288	38	15.0816	4.50986	BL_Hypo_E16-DLX1_filtered_peak_389	1	Plxdc2	plexin domain containing 2
chr11	103133007	103133008	mpeaks_68	4.63045	103132870	103133125	22	9.9514	4.48056	BL_Hypo_E16-DLX1_filtered_peak_111	1	Hexim2	hexamethylene bis-acetamide inducible 2
chr14	123513563	123513564	mpeaks_69	4.63045	123513431	123513759	22	9.9514	4.48056	BL_Hypo_E16-DLX1_filtered_peak_267	1	Nalcn	sodium leak channel, non-selective
chr2	73143877	73143878	mpeaks_70	4.63045	73143750	73143989	22	9.9514	4.48056	BL_Hypo_E16-DLX1_filtered_peak_418	1	Ola1	Obg-like ATPase 1
chr2	97466368	97466369	mpeaks_71	4.63045	97466261	97466482	22	9.9514	4.48056	BL_Hypo_E16-DLX1_filtered_peak_424	1	Lrrc4c	leucine rich repeat containing 4C
chr3	52062341	52062342	mpeaks_72	4.63045	52062195	52062525	22	9.9514	4.48056	BL_Hypo_E16-DLX1_filtered_peak_567	1	Maml3	mastermind like 3 (Drosophila)
chr6	69516399	69516400	mpeaks_73	4.63045	69516215	69516550	22	9.9514	4.48056	BL_Hypo_E16-DLX1_filtered_peak_736	1	Rn7s6	7S RNA 6
chr12	71015889	71015890	mpeaks_74	4.63045	71015773	71015991	22	9.9514	4.48056	BL_Hypo_E16-DLX1_filtered_peak_141	2	Arid4a; 3110056K07Rik	AT rich interactive domain 4A (RBP1-like); RIKEN cDNA 3110056K07 gene
chr7	100372188	100372189	mpeaks_75	4.63045	100372004	100372397	22	9.9514	4.48056	BL_Hypo_E16-DLX1_filtered_peak_789	2	Ppme1; C2cd3	protein phosphatase methylesterase 1; C2 calcium-dependent domain containing 3
chr14	8093920	8093921	mpeaks_76	4.63045	8093825	8094360	22	9.9514	4.48056	BL_Hypo_E16-DLX1_filtered_peak_216a	3	Pxk; Rpp14	PX domain containing serine/threonine kinase; ribonuclease P 14 subunit
chr7	71397558	71397559	mpeaks_77	4.63045	71397461	71397718	22	9.9514	4.48056	BL_Hypo_E16-DLX1_filtered_peak_776	3	Mctp2; Gm10295	multiple C2 domains, transmembrane 2; predicted gene 10295
chr12	48591143	48591144	mpeaks_78	4.81478	48590789	48591316	23	10.141	4.42912	BL_Hypo_E16-DLX1_filtered_peak_130	3	Gm26454; Gm1818	predicted gene, 26454; predicted gene 1818
chr5	133718435	133718436	mpeaks_79	5.63829	133718290	133718614	26	11.0638	4.42734	BL_Hypo_E16-DLX1_filtered_peak_706	3	Gm15627; Gm10051	predicted gene 15627; predicted pseudogene 10051
chr13	24062982	24062983	mpeaks_80	4.46077	24062833	24063117	22	9.72389	4.38201	BL_Hypo_E16-DLX1_filtered_peak_166	1	Lrrc16a	leucine rich repeat containing 16A
chr9	88553215	88553216	mpeaks_81	4.46077	88553093	88553431	22	9.72389	4.38201	BL_Hypo_E16-DLX1_filtered_peak_873	1	Zfp949	zinc finger protein 949
chr5	130144638	130144639	mpeaks_82	4.46077	130144487	130144943	22	9.72389	4.38201	BL_Hypo_E16-DLX1_filtered_peak_702	2	Kctd7	potassium channel tetramerisation domain containing 7
chr7	19381812	19381813	mpeaks_83	4.46077	19381691	19381958	22	9.72389	4.38201	BL_Hypo_E16-DLX1_filtered_peak_762	2	Ercc2; Gm26852	excision repair cross-complementing rodent repair deficiency, complementation group 2; predicted gene, 26852
chr1	132781975	132781976	mpeaks_84	4.46077	132781748	132782122	22	9.72389	4.38201	BL_Hypo_E16-DLX1_filtered_peak_23	3	Gm22609; Nfasc	predicted gene, 22609; neurofascin
chr13	60681400	60681401	mpeaks_85	4.9048	60681096	60681539	24	10.2333	4.34135	BL_Hypo_E16-DLX1_filtered_peak_183	1	Dapk1	death associated protein kinase 1
chr4	147616783	147616784	mpeaks_86	4.55121	147616605	147616890	23	9.81788	4.29444	BL_Hypo_E16-DLX1_filtered_peak_670	1	Zfp979	zinc finger protein 979
chr12	28859829	28859830	mpeaks_87	3.98047	28859670	28859989	21	9.20213	4.28575	BL_Hypo_E16-DLX1_filtered_peak_126	1	Tssc1	tumor suppressing subtransferable candidate 1
chr14	29530428	29530429	mpeaks_88	3.98047	29530295	29530560	21	9.20213	4.28575	BL_Hypo_E16-DLX1_filtered_peak_225	1	Cacna2d3	calcium channel, voltage-dependent, alpha2/delta subunit 3
chr15	39775745	39775746	mpeaks_89	3.98047	39775639	39775851	21	9.20213	4.28575	BL_Hypo_E16-DLX1_filtered_peak_272	1	Dpys	dihydropyrimidinase
chr15	41830921	41830922	mpeaks_90	3.98047	41830814	41831239	21	9.20213	4.28575	BL_Hypo_E16-DLX1_filtered_peak_273	1	Oxr1	oxidation resistance 1
chr17	5212421	5212422	mpeaks_91	3.98047	5212179	5212555	21	9.20213	4.28575	BL_Hypo_E16-DLX1_filtered_peak_313	1	Arid1b	AT rich interactive domain 1B (SWI-like)
chr7	61290826	61290827	mpeaks_92	3.98047	61290660	61290859	21	9.20213	4.28575	BL_Hypo_E16-DLX1_filtered_peak_774	1	A230006K03Rik	RIKEN cDNA A230006K03 gene
chr7	101896732	101896733	mpeaks_93	3.98047	101896624	101896856	21	9.20213	4.28575	BL_Hypo_E16-DLX1_filtered_peak_791	1	Anapc15	anaphase prompoting complex C subunit 15
chrX	93409431	93409432	mpeaks_94	3.98047	93409280	93409757	21	9.20213	4.28575	BL_Hypo_E16-DLX1_filtered_peak_884	1	Pola1	polymerase (DNA directed), alpha 1
chr12	84451062	84451063	mpeaks_95	3.98047	84450960	84451237	21	9.20213	4.28575	BL_Hypo_E16-DLX1_filtered_peak_146	2	Aldh6a1; Lin52	aldehyde dehydrogenase family 6, subfamily A1; lin-52 homolog (C. elegans)
chr4	63663788	63663789	mpeaks_96	3.98047	63663637	63663949	21	9.20213	4.28575	BL_Hypo_E16-DLX1_filtered_peak_609	2	Gm11214	predicted gene 11214
chr5	137601097	137601098	mpeaks_97	3.98047	137600977	137601178	21	9.20213	4.28575	BL_Hypo_E16-DLX1_filtered_peak_709	2	Mospd3	motile sperm domain containing 3
chr18	13305558	13305559	mpeaks_98	3.98047	13305425	13305699	21	9.20213	4.28575	BL_Hypo_E16-DLX1_filtered_peak_348	3	Zfp521; Gm22251	zinc finger protein 521; predicted gene, 22251
chr7	128578642	128578643	mpeaks_99	3.98047	128578507	128579104	21	9.20213	4.28575	BL_Hypo_E16-DLX1_filtered_peak_800a	3	Gm7258; Bag3	predicted gene 7258; BCL2-associated athanogene 3
chr9	62608612	62608613	mpeaks_100	3.98047	62608474	62608682	21	9.20213	4.28575	BL_Hypo_E16-DLX1_filtered_peak_869	3	Itga11; Coro2b	integrin alpha 11; coronin, actin binding protein, 2B
chr2	71245172	71245173	mpeaks_101	4.99689	71244906	71245393	25	10.3363	4.26336	BL_Hypo_E16-DLX1_filtered_peak_411	1	Dync1i2	dynein cytoplasmic 1 intermediate chain 2
chr5	145397841	145397842	mpeaks_102	4.99689	145397700	145398021	25	10.3363	4.26336	BL_Hypo_E16-DLX1_filtered_peak_713	3	Cyp3a16; Cyp3a57	cytochrome P450, family 3, subfamily a, polypeptide 16; cytochrome P450, family 3, subfamily a, polypeptide 57
chr11	25100163	25100164	mpeaks_103	9.82382	25100000	25100316	43	15.6736	4.25236	BL_Hypo_E16-DLX1_filtered_peak_84	3	Gm24255; Gm12665	predicted gene, 24255; predicted gene 12665
chr19	57544377	57544378	mpeaks_104	4.17074	57544241	57544600	22	9.40226	4.24458	BL_Hypo_E16-DLX1_filtered_peak_386	3	Atrnl1; Trub1	attractin like 1; TruB pseudouridine (psi) synthase family member 1
chr1	132436594	132436595	mpeaks_105	3.838	132436496	132436699	21	8.98646	4.19149	BL_Hypo_E16-DLX1_filtered_peak_22	1	Dstyk	dual serine/threonine and tyrosine protein kinase
chr2	175107104	175107105	mpeaks_106	3.838	175106999	175107210	21	8.98646	4.19149	BL_Hypo_E16-DLX1_filtered_peak_451	1	Gm14392	predicted gene 14392
chr10	49256429	49256430	mpeaks_107	3.36578	49256320	49256770	20	8.47179	4.09095	BL_Hypo_E16-DLX1_filtered_peak_58	1	Grik2	glutamate receptor, ionotropic, kainate 2 (beta 2)
chr11	80623204	80623205	mpeaks_108	3.36578	80623079	80623341	20	8.47179	4.09095	BL_Hypo_E16-DLX1_filtered_peak_99	1	Myo1d	myosin ID
chr17	25920173	25920174	mpeaks_109	3.36578	25920022	25920317	20	8.47179	4.09095	BL_Hypo_E16-DLX1_filtered_peak_325	1	Gm16278; Gm26694	predicted gene 16278; predicted gene, 26694
chr19	59043905	59043906	mpeaks_110	3.36578	59043765	59044069	20	8.47179	4.09095	BL_Hypo_E16-DLX1_filtered_peak_387	1	Shtn1	shootin 1
chr2	28780290	28780291	mpeaks_111	3.36578	28780160	28780432	20	8.47179	4.09095	BL_Hypo_E16-DLX1_filtered_peak_397	1	Ak8	adenylate kinase 8
chr4	36887738	36887739	mpeaks_112	3.36578	36887609	36887883	20	8.47179	4.09095	BL_Hypo_E16-DLX1_filtered_peak_602	1	Lingo2	leucine rich repeat and Ig domain containing 2
chr9	10526454	10526455	mpeaks_113	3.36578	10526338	10526577	20	8.47179	4.09095	BL_Hypo_E16-DLX1_filtered_peak_844	1	Cntn5	contactin 5
chr9	70806187	70806188	mpeaks_114	3.36578	70806030	70806380	20	8.47179	4.09095	BL_Hypo_E16-DLX1_filtered_peak_870	1	Lipc	lipase, hepatic
chr10	127121254	127121255	mpeaks_115	3.36578	127121125	127121416	20	8.47179	4.09095	BL_Hypo_E16-DLX1_filtered_peak_77	2	Os9	amplified in osteosarcoma
chr18	77047408	77047409	mpeaks_116	3.36578	77047248	77047523	20	8.47179	4.09095	BL_Hypo_E16-DLX1_filtered_peak_363	2	Katnal2	katanin p60 subunit A-like 2
chr2	153161297	153161298	mpeaks_117	3.36578	153161192	153161423	20	8.47179	4.09095	BL_Hypo_E16-DLX1_filtered_peak_435	2	Tm9sf4	transmembrane 9 superfamily protein member 4
chr4	129461345	129461346	mpeaks_118	3.36578	129461206	129461475	20	8.47179	4.09095	BL_Hypo_E16-DLX1_filtered_peak_628	2	Bsdc1	BSD domain containing 1
chr5	24842686	24842687	mpeaks_119	3.36578	24842545	24842777	20	8.47179	4.09095	BL_Hypo_E16-DLX1_filtered_peak_678	2	Rheb	Ras homolog enriched in brain
chr9	56937386	56937387	mpeaks_120	3.36578	56937278	56937484	20	8.47179	4.09095	BL_Hypo_E16-DLX1_filtered_peak_865	2	Imp3	IMP3, U3 small nucleolar ribonucleoprotein
chr10	8961471	8961472	mpeaks_121	3.36578	8961235	8961606	20	8.47179	4.09095	BL_Hypo_E16-DLX1_filtered_peak_46	3	Gm9930; Gm26674	predicted gene 9930; predicted gene, 26674
chr12	27076357	27076358	mpeaks_122	3.36578	27076265	27076464	20	8.47179	4.09095	BL_Hypo_E16-DLX1_filtered_peak_123	3	Gm9866; Cmpk2	predicted gene 9866; cytidine monophosphate (UMP-CMP) kinase 2, mitochondrial
chr14	72361049	72361050	mpeaks_123	3.36578	72360827	72361220	20	8.47179	4.09095	BL_Hypo_E16-DLX1_filtered_peak_256	3	Fndc3a; Gm23735	fibronectin type III domain containing 3A; predicted gene, 23735
chr3	33905803	33905804	mpeaks_124	3.36578	33905416	33905958	20	8.47179	4.09095	BL_Hypo_E16-DLX1_filtered_peak_562	3	Gm23175; Ccdc39	predicted gene, 23175; coiled-coil domain containing 39
chr4	74484963	74484964	mpeaks_125	3.36578	74484867	74485082	20	8.47179	4.09095	BL_Hypo_E16-DLX1_filtered_peak_614	3	Gm26379; Kdm4c	predicted gene, 26379; lysine (K)-specific demethylase 4C
chr4	119524201	119524202	mpeaks_126	3.36578	119524094	119524307	20	8.47179	4.09095	BL_Hypo_E16-DLX1_filtered_peak_624	3	Rnu6-ps2; Gm12957	U6 small nuclear RNA, pseudogene 2; predicted gene 12957
chr6	91147319	91147320	mpeaks_127	3.36578	91147180	91147518	20	8.47179	4.09095	BL_Hypo_E16-DLX1_filtered_peak_743	3	Hdac11; Nup210	histone deacetylase 11; nucleoporin 210
chr8	58372573	58372574	mpeaks_128	3.36578	58372435	58372795	20	8.47179	4.09095	BL_Hypo_E16-DLX1_filtered_peak_816	3	Gm15882; Gm26905	predicted gene 15882; predicted gene, 26905
chrX	82026330	82026331	mpeaks_129	3.36578	82026207	82026430	20	8.47179	4.09095	BL_Hypo_E16-DLX1_filtered_peak_883	3	Gm26174; Gm8822	predicted gene, 26174; predicted gene 8822
chr7	19716221	19716222	mpeaks_130	3.56389	19716069	19716409	21	8.68167	4.06003	BL_Hypo_E16-DLX1_filtered_peak_764	1	Gm20512	predicted gene 20512
chr2	33543729	33543730	mpeaks_131	3.23879	33543383	33543865	20	8.26794	4.00097	BL_Hypo_E16-DLX1_filtered_peak_399	3	Lmx1b; Gm13530	LIM homeobox transcription factor 1 beta; predicted gene 13530
chr3	155602081	155602082	mpeaks_132	3.23879	155601935	155602290	20	8.26794	4.00097	BL_Hypo_E16-DLX1_filtered_peak_591	3	Gm23038; Lrriq3	predicted gene, 23038; leucine-rich repeats and IQ motif containing 3
chr4	8799725	8799726	mpeaks_133	3.35183	8799576	8799852	21	8.39099	3.93657	BL_Hypo_E16-DLX1_filtered_peak_597	1	Chd7	chromodomain helicase DNA binding protein 7
chr17	4671344	4671345	mpeaks_134	3.79685	4671204	4671525	23	8.93037	3.93541	BL_Hypo_E16-DLX1_filtered_peak_312	3	Gm23186; Nox3	predicted gene, 23186; NADPH oxidase 3
chr10	108753490	108753491	mpeaks_135	2.77549	108753353	108753623	19	7.76122	3.89614	BL_Hypo_E16-DLX1_filtered_peak_74	1	Syt1	synaptotagmin I
chr11	95310428	95310429	mpeaks_136	2.77549	95310282	95310586	19	7.76122	3.89614	BL_Hypo_E16-DLX1_filtered_peak_105	1	Gm11520	predicted gene 11520
chr14	21252587	21252588	mpeaks_137	2.77549	21252354	21252709	19	7.76122	3.89614	BL_Hypo_E16-DLX1_filtered_peak_220	1	Adk	adenosine kinase
chr14	22355097	22355098	mpeaks_138	2.77549	22354951	22355405	19	7.76122	3.89614	BL_Hypo_E16-DLX1_filtered_peak_223	1	1700112E06Rik	RIKEN cDNA 1700112E06 gene
chr19	41613528	41613529	mpeaks_139	2.77549	41613383	41613590	19	7.76122	3.89614	BL_Hypo_E16-DLX1_filtered_peak_380	1	Slit1	slit homolog 1 (Drosophila)
chr2	70150588	70150589	mpeaks_140	2.77549	70150479	70150708	19	7.76122	3.89614	BL_Hypo_E16-DLX1_filtered_peak_410	1	Myo3b	myosin IIIB
chr6	5403616	5403617	mpeaks_141	2.77549	5403432	5403856	19	7.76122	3.89614	BL_Hypo_E16-DLX1_filtered_peak_718	1	Asb4	ankyrin repeat and SOCS box-containing 4
chr7	16815501	16815502	mpeaks_142	2.77549	16815348	16815793	19	7.76122	3.89614	BL_Hypo_E16-DLX1_filtered_peak_761	1	Fkrp	fukutin related protein
chr19	3912862	3912863	mpeaks_143	2.77549	3912758	3912978	19	7.76122	3.89614	BL_Hypo_E16-DLX1_filtered_peak_367	2	Aldh3b1; Ndufs8	aldehyde dehydrogenase 3 family, member B1; NADH dehydrogenase (ubiquinone) Fe-S protein 8
chr4	43656648	43656649	mpeaks_144	2.77549	43656542	43656748	19	7.76122	3.89614	BL_Hypo_E16-DLX1_filtered_peak_605	2	Hint2	histidine triad nucleotide binding protein 2
chr4	98923413	98923414	mpeaks_145	2.77549	98923315	98923554	19	7.76122	3.89614	BL_Hypo_E16-DLX1_filtered_peak_618	2	Usp1	ubiquitin specific peptidase 1
chr4	145195077	145195078	mpeaks_146	2.77549	145194970	145195203	19	7.76122	3.89614	BL_Hypo_E16-DLX1_filtered_peak_631	2	Vps13d	vacuolar protein sorting 13D
chr6	6871898	6871899	mpeaks_147	2.77549	6871748	6872069	19	7.76122	3.89614	BL_Hypo_E16-DLX1_filtered_peak_721	2	Dlx6os1	distal-less homeobox 6, opposite strand 1
chr14	8094214	8094215	mpeaks_148	2.77549	8093825	8094360	19	7.76122	3.89614	BL_Hypo_E16-DLX1_filtered_peak_216b	3	Pxk; Rpp14	PX domain containing serine/threonine kinase; ribonuclease P 14 subunit
chr19	15200588	15200589	mpeaks_149	2.77549	15200434	15200748	19	7.76122	3.89614	BL_Hypo_E16-DLX1_filtered_peak_375	3	Gm24319; Gm5513	predicted gene, 24319; predicted pseudogene 5513
chr2	22029552	22029553	mpeaks_150	2.77549	22029368	22029720	19	7.76122	3.89614	BL_Hypo_E16-DLX1_filtered_peak_391	3	Gm13337; Gpr158	predicted gene 13337; G protein-coupled receptor 158
chr2	22047615	22047616	mpeaks_151	2.77549	22047471	22047724	19	7.76122	3.89614	BL_Hypo_E16-DLX1_filtered_peak_392	3	Gm13337; Gpr158	predicted gene 13337; G protein-coupled receptor 158
chr4	72069573	72069574	mpeaks_152	2.77549	72069460	72069684	19	7.76122	3.89614	BL_Hypo_E16-DLX1_filtered_peak_612	3	Tle1; Gm11234	transducin-like enhancer of split 1; predicted gene 11234
chr6	51848519	51848520	mpeaks_153	2.77549	51848425	51848629	19	7.76122	3.89614	BL_Hypo_E16-DLX1_filtered_peak_732	3	Skap2; Gm22914	src family associated phosphoprotein 2; predicted gene, 22914
chr9	23062404	23062405	mpeaks_154	2.77549	23062191	23062583	19	7.76122	3.89614	BL_Hypo_E16-DLX1_filtered_peak_850	3	Bmper; Bbs9	BMP-binding endothelial regulator; Bardet-Biedl syndrome 9 (human)
chr1	164307556	164307557	mpeaks_155	2.97791	164307307	164307672	20	7.97998	3.87548	BL_Hypo_E16-DLX1_filtered_peak_29	2	Blzf1	basic leucine zipper nuclear factor 1
chr1	12644803	12644804	mpeaks_156	8.04676	12644633	12644982	42	13.7318	3.84033	BL_Hypo_E16-DLX1_filtered_peak_1	3	Gm6216; Gm2383	predicted gene 6216; predicted gene 2383
chr4	35226193	35226194	mpeaks_157	2.66458	35226092	35226421	19	7.56918	3.81045	BL_Hypo_E16-DLX1_filtered_peak_600	1	Gm12367	predicted gene 12367
chr9	35175504	35175505	mpeaks_158	2.66458	35175349	35175625	19	7.56918	3.81045	BL_Hypo_E16-DLX1_filtered_peak_854	1	Dcps	decapping enzyme, scavenger
chr7	84679483	84679484	mpeaks_159	2.66458	84679374	84679574	19	7.56918	3.81045	BL_Hypo_E16-DLX1_filtered_peak_779	2	Zfand6	zinc finger, AN1-type domain 6
chr13	7182440	7182441	mpeaks_160	2.66458	7182288	7182603	19	7.56918	3.81045	BL_Hypo_E16-DLX1_filtered_peak_154	3	Gm9742; Gm22689	predicted gene 9742; predicted gene, 22689
chr13	102404210	102404211	mpeaks_161	2.66458	102404082	102404664	19	7.56918	3.81045	BL_Hypo_E16-DLX1_filtered_peak_207a	3	Cd180; Gm25808	CD180 antigen; predicted gene, 25808
chr4	75701065	75701066	mpeaks_162	2.66458	75700946	75701263	19	7.56918	3.81045	BL_Hypo_E16-DLX1_filtered_peak_615	3	Gm11256; Gm11259	predicted gene 11256; predicted gene 11259
chr9	44457565	44457566	mpeaks_163	2.66458	44457470	44457673	19	7.56918	3.81045	BL_Hypo_E16-DLX1_filtered_peak_861	3	Gm9830; Upk2	predicted gene 9830; uroplakin 2
chr9	30095788	30095789	mpeaks_164	3.23496	30095701	30095901	22	8.2531	3.77143	BL_Hypo_E16-DLX1_filtered_peak_851	3	Gm26435; Ntm	predicted gene, 26435; neurotrimin
chr3	105530962	105530963	mpeaks_165	2.77549	105530855	105531066	20	7.70548	3.75763	BL_Hypo_E16-DLX1_filtered_peak_583	1	Kcnd3	potassium voltage-gated channel, Shal-related family, member 3
chr3	87919473	87919474	mpeaks_166	2.77549	87919377	87919584	20	7.70548	3.75763	BL_Hypo_E16-DLX1_filtered_peak_579	2	Mrpl24	mitochondrial ribosomal protein L24
chr7	6889297	6889298	mpeaks_167	2.85513	6889192	6889496	21	7.84797	3.71087	BL_Hypo_E16-DLX1_filtered_peak_759	3	Usp29; Gm22649	ubiquitin specific peptidase 29; predicted gene, 22649
chr1	20963577	20963578	mpeaks_168	2.20782	20963462	20963675	18	7.07133	3.70133	BL_Hypo_E16-DLX1_filtered_peak_2	1	Efhc1	EF-hand domain (C-terminal) containing 1
chr1	144151923	144151924	mpeaks_169	2.20782	144151776	144152037	18	7.07133	3.70133	BL_Hypo_E16-DLX1_filtered_peak_26	1	Rgs13	regulator of G-protein signaling 13
chr10	60593158	60593159	mpeaks_170	2.20782	60592947	60593318	18	7.07133	3.70133	BL_Hypo_E16-DLX1_filtered_peak_59	1	Cdh23	cadherin 23 (otocadherin)
chr10	69534899	69534900	mpeaks_171	2.20782	69534800	69535010	18	7.07133	3.70133	BL_Hypo_E16-DLX1_filtered_peak_63	1	Ank3	ankyrin 3, epithelial
chr11	57760826	57760827	mpeaks_172	2.20782	57760579	57760985	18	7.07133	3.70133	BL_Hypo_E16-DLX1_filtered_peak_90	1	Galnt10	UDP-N-acetyl-alpha-D-galactosamine:polypeptide N-acetylgalactosaminyltransferase 10
chr11	96977808	96977809	mpeaks_173	2.20782	96977634	96977975	18	7.07133	3.70133	BL_Hypo_E16-DLX1_filtered_peak_106	1	Sp2	Sp2 transcription factor
chr12	69361296	69361297	mpeaks_174	2.20782	69361186	69361464	18	7.07133	3.70133	BL_Hypo_E16-DLX1_filtered_peak_140	1	Rn7s2	7S RNA 2
chr18	37877371	37877372	mpeaks_175	2.20782	37877212	37877533	18	7.07133	3.70133	BL_Hypo_E16-DLX1_filtered_peak_355	1	Diaph1	diaphanous related formin 1
chr2	91650014	91650015	mpeaks_176	2.20782	91649916	91650115	18	7.07133	3.70133	BL_Hypo_E16-DLX1_filtered_peak_422	1	Arhgap1	Rho GTPase activating protein 1
chr2	106133527	106133528	mpeaks_177	2.20782	106133277	106133861	18	7.07133	3.70133	BL_Hypo_E16-DLX1_filtered_peak_428	1	Dcdc5	doublecortin domain containing 5
chr3	154158188	154158189	mpeaks_178	2.20782	154158091	154158329	18	7.07133	3.70133	BL_Hypo_E16-DLX1_filtered_peak_590	1	Slc44a5	solute carrier family 44, member 5
chr4	6790708	6790709	mpeaks_179	2.20782	6790573	6790879	18	7.07133	3.70133	BL_Hypo_E16-DLX1_filtered_peak_594	1	Tox	thymocyte selection-associated high mobility group box
chr4	147868756	147868757	mpeaks_180	2.20782	147868659	147868858	18	7.07133	3.70133	BL_Hypo_E16-DLX1_filtered_peak_673	1	Miip	migration and invasion inhibitory protein
chr5	128009107	128009108	mpeaks_181	2.20782	128008761	128009227	18	7.07133	3.70133	BL_Hypo_E16-DLX1_filtered_peak_701	1	Tmem132d	transmembrane protein 132D
chr8	123606724	123606725	mpeaks_182	2.20782	123606608	123606829	18	7.07133	3.70133	BL_Hypo_E16-DLX1_filtered_peak_838	1	Gm20388; Gm22109	predicted gene 20388; predicted gene, 22109
chr10	42860256	42860257	mpeaks_183	2.20782	42860166	42860365	18	7.07133	3.70133	BL_Hypo_E16-DLX1_filtered_peak_53	2	Scml4	sex comb on midleg-like 4 (Drosophila)
chr10	85128123	85128124	mpeaks_184	2.20782	85128030	85128250	18	7.07133	3.70133	BL_Hypo_E16-DLX1_filtered_peak_66	2	Mterf2	mitochondrial transcription termination factor 2
chr11	80383243	80383244	mpeaks_185	2.20782	80383114	80383325	18	7.07133	3.70133	BL_Hypo_E16-DLX1_filtered_peak_97	2	Zfp207	zinc finger protein 207
chr14	23095142	23095143	mpeaks_186	2.20782	23094995	23095377	18	7.07133	3.70133	BL_Hypo_E16-DLX1_filtered_peak_224	2	Gm10248	predicted gene 10248
chr14	54517584	54517585	mpeaks_187	2.20782	54517478	54517742	18	7.07133	3.70133	BL_Hypo_E16-DLX1_filtered_peak_250	2	Prmt5	protein arginine N-methyltransferase 5
chr14	120477586	120477587	mpeaks_188	2.20782	120477453	120477742	18	7.07133	3.70133	BL_Hypo_E16-DLX1_filtered_peak_266	2	Rap2a	RAS related protein 2a
chr15	98953659	98953660	mpeaks_189	2.20782	98953558	98953776	18	7.07133	3.70133	BL_Hypo_E16-DLX1_filtered_peak_288	2	Tuba1a	tubulin, alpha 1A
chr15	102405796	102405797	mpeaks_190	2.20782	102405662	102406079	18	7.07133	3.70133	BL_Hypo_E16-DLX1_filtered_peak_289	2	Sp1	trans-acting transcription factor 1
chr6	57535597	57535598	mpeaks_191	2.20782	57535509	57535745	18	7.07133	3.70133	BL_Hypo_E16-DLX1_filtered_peak_733	2	Ppm1k	protein phosphatase 1K (PP2C domain containing)
chr7	5015135	5015136	mpeaks_192	2.20782	5014983	5015262	18	7.07133	3.70133	BL_Hypo_E16-DLX1_filtered_peak_757	2	Zfp524; Fiz1	zinc finger protein 524; Flt3 interacting zinc finger protein 1
chr7	25238529	25238530	mpeaks_193	2.20782	25238186	25238661	18	7.07133	3.70133	BL_Hypo_E16-DLX1_filtered_peak_765b	2	Gsk3a	glycogen synthase kinase 3 alpha
chr7	126396928	126396929	mpeaks_194	2.20782	126396816	126397044	18	7.07133	3.70133	BL_Hypo_E16-DLX1_filtered_peak_796	2	Nfatc2ip	nuclear factor of activated T cells, cytoplasmic, calcineurin dependent 2 interacting protein
chr8	113635370	113635371	mpeaks_195	2.20782	113635247	113635565	18	7.07133	3.70133	BL_Hypo_E16-DLX1_filtered_peak_833	2	Mon1b	MON1 homolog B, secretory traffciking associated
chr1	169408175	169408176	mpeaks_196	2.20782	169407995	169408278	18	7.07133	3.70133	BL_Hypo_E16-DLX1_filtered_peak_31	3	Gm5265; Mir6354	predicted pseudogene 5265; microRNA 6354
chr1	171034131	171034132	mpeaks_197	2.20782	171034042	171034241	18	7.07133	3.70133	BL_Hypo_E16-DLX1_filtered_peak_33	3	Fcgr3; Fcgr4	Fc receptor, IgG, low affinity III; Fc receptor, IgG, low affinity IV
chr1	190654504	190654505	mpeaks_198	2.20782	190654206	190654619	18	7.07133	3.70133	BL_Hypo_E16-DLX1_filtered_peak_35	3	Rps6kc1; Gm23153	ribosomal protein S6 kinase polypeptide 1; predicted gene, 23153
chr12	16046117	16046118	mpeaks_199	2.20782	16045992	16046272	18	7.07133	3.70133	BL_Hypo_E16-DLX1_filtered_peak_120	3	Lpin1; Gm5432	lipin 1; predicted gene 5432
chr13	102404532	102404533	mpeaks_200	2.20782	102404082	102404664	18	7.07133	3.70133	BL_Hypo_E16-DLX1_filtered_peak_207b	3	Cd180; Gm25808	CD180 antigen; predicted gene, 25808
chr6	92762501	92762502	mpeaks_201	2.20782	92762404	92762609	18	7.07133	3.70133	BL_Hypo_E16-DLX1_filtered_peak_744	3	Adamts9; Prickle2	a disintegrin-like and metallopeptidase (reprolysin type) with thrombospondin type 1 motif, 9; prickle planar cell polarity protein 2
chr7	73637882	73637883	mpeaks_202	2.20782	73637717	73638006	18	7.07133	3.70133	BL_Hypo_E16-DLX1_filtered_peak_777	3	Gm26176; Chd2	predicted gene, 26176; chromodomain helicase DNA binding protein 2
chr8	98667265	98667266	mpeaks_203	2.20782	98667156	98667370	18	7.07133	3.70133	BL_Hypo_E16-DLX1_filtered_peak_826	3	Gm23494; Gm7191	predicted gene, 23494; predicted gene 7191
chr9	14032008	14032009	mpeaks_204	2.20782	14031901	14032144	18	7.07133	3.70133	BL_Hypo_E16-DLX1_filtered_peak_845	3	Sesn3; Fam76b	sestrin 3; family with sequence similarity 76, member B
chr9	40242343	40242344	mpeaks_205	2.20782	40242238	40242463	18	7.07133	3.70133	BL_Hypo_E16-DLX1_filtered_peak_858	3	Scn3b; Zfp202	sodium channel, voltage-gated, type III, beta; zinc finger protein 202
chr9	116441189	116441190	mpeaks_206	2.20782	116441038	116441297	18	7.07133	3.70133	BL_Hypo_E16-DLX1_filtered_peak_878	3	Rbms3; Tgfbr2	RNA binding motif, single stranded interacting protein; transforming growth factor, beta receptor II
chr2	171524769	171524770	mpeaks_207	2.42063	171524675	171524891	19	7.29802	3.69094	BL_Hypo_E16-DLX1_filtered_peak_442	3	1700028P15Rik; Gm26489	RIKEN cDNA 1700028P15 gene; predicted gene, 26489
chr10	10876953	10876954	mpeaks_208	2.12066	10876847	10877082	18	6.89108	3.61992	BL_Hypo_E16-DLX1_filtered_peak_48	1	Grm1	glutamate receptor, metabotropic 1
chr5	49996719	49996720	mpeaks_209	2.12066	49996579	49996868	18	6.89108	3.61992	BL_Hypo_E16-DLX1_filtered_peak_682	1	Adgra3	adhesion G protein-coupled receptor A3
chr5	90951690	90951691	mpeaks_210	2.12066	90951595	90951809	18	6.89108	3.61992	BL_Hypo_E16-DLX1_filtered_peak_691	1	Mthfd2l	methylenetetrahydrofolate dehydrogenase (NADP+ dependent) 2-like
chr7	127745859	127745860	mpeaks_211	2.12066	127745409	127745966	18	6.89108	3.61992	BL_Hypo_E16-DLX1_filtered_peak_798	2	Fbxl19	F-box and leucine-rich repeat protein 19
chr10	21588682	21588683	mpeaks_212	2.12066	21588492	21588716	18	6.89108	3.61992	BL_Hypo_E16-DLX1_filtered_peak_50	3	1700020N01Rik; 1700021A07Rik	RIKEN cDNA 1700020N01 gene; RIKEN cDNA 1700021A07 gene
chr10	46718547	46718548	mpeaks_213	2.12066	46718404	46718664	18	6.89108	3.61992	BL_Hypo_E16-DLX1_filtered_peak_57	3	Gm25650; Gm23481	predicted gene, 25650; predicted gene, 23481
chr3	145691125	145691126	mpeaks_214	2.12066	145691028	145691232	18	6.89108	3.61992	BL_Hypo_E16-DLX1_filtered_peak_589	3	Ddah1; Gm17501	dimethylarginine dimethylaminohydrolase 1; predicted gene, 17501
chr6	20494053	20494054	mpeaks_215	2.12066	20493872	20494184	18	6.89108	3.61992	BL_Hypo_E16-DLX1_filtered_peak_724	3	Gm23960; Gm22828	predicted gene, 23960; predicted gene, 22828
chr6	75805488	75805489	mpeaks_216	2.12066	75805212	75805627	18	6.89108	3.61992	BL_Hypo_E16-DLX1_filtered_peak_738	3	Gm22283; Gm9001	predicted gene, 22283; predicted gene 9001
chrX	7470134	7470135	mpeaks_217	2.12066	7470039	7470249	18	6.89108	3.61992	BL_Hypo_E16-DLX1_filtered_peak_881	3	Gm14381; 2010204K13Rik	predicted gene 14381; RIKEN cDNA 2010204K13 gene
chr15	103272755	103272756	mpeaks_218	2.68253	103272642	103272845	21	7.59387	3.60746	BL_Hypo_E16-DLX1_filtered_peak_290	2	Copz1	coatomer protein complex, subunit zeta 1
chr4	63664485	63664486	mpeaks_219	2.68253	63664097	63664711	21	7.59387	3.60746	BL_Hypo_E16-DLX1_filtered_peak_610	2	Gm11214	predicted gene 11214
chr16	5739422	5739423	mpeaks_220	2.68253	5739325	5739526	21	7.59387	3.60746	BL_Hypo_E16-DLX1_filtered_peak_293	3	Rbfox1; n-R5s30	RNA binding protein, fox-1 homolog (C. elegans) 1; nuclear encoded rRNA 5S 30
chr4	146949111	146949112	mpeaks_221	3.26794	146949019	146949354	24	8.30278	3.59804	BL_Hypo_E16-DLX1_filtered_peak_650	1	Gm26573	predicted gene, 26573
chr11	77981849	77981850	mpeaks_222	3.26794	77981753	77981956	24	8.30278	3.59804	BL_Hypo_E16-DLX1_filtered_peak_95	2	Phf12	PHD finger protein 12
chr2	163111924	163111925	mpeaks_223	2.20782	163111806	163112031	19	7.03967	3.5787	BL_Hypo_E16-DLX1_filtered_peak_438	3	Gm11454; Gm22174	predicted gene 11454; predicted gene, 22174
chr1	66386853	66386854	mpeaks_224	1.6797	66386715	66387248	17	6.40313	3.50653	BL_Hypo_E16-DLX1_filtered_peak_10	1	Map2	microtubule-associated protein 2
chr1	84910421	84910422	mpeaks_225	1.6797	84910313	84910626	17	6.40313	3.50653	BL_Hypo_E16-DLX1_filtered_peak_14	1	Slc16a14	solute carrier family 16 (monocarboxylic acid transporters), member 14
chr10	20475150	20475151	mpeaks_226	1.6797	20475005	20475324	17	6.40313	3.50653	BL_Hypo_E16-DLX1_filtered_peak_49	1	Pde7b	phosphodiesterase 7B
chr10	61662767	61662768	mpeaks_227	1.6797	61662565	61662864	17	6.40313	3.50653	BL_Hypo_E16-DLX1_filtered_peak_60	1	Ppa1	pyrophosphatase (inorganic) 1
chr11	11868325	11868326	mpeaks_228	1.6797	11868124	11868558	17	6.40313	3.50653	BL_Hypo_E16-DLX1_filtered_peak_80	1	Ddc; 1700042O10Rik	dopa decarboxylase; RIKEN cDNA 1700042O10 gene
chr11	47716295	47716296	mpeaks_229	1.6797	47716101	47716440	17	6.40313	3.50653	BL_Hypo_E16-DLX1_filtered_peak_88	1	Sgcd	sarcoglycan, delta (dystrophin-associated glycoprotein)
chr12	69159380	69159381	mpeaks_230	1.6797	69159157	69159584	17	6.40313	3.50653	BL_Hypo_E16-DLX1_filtered_peak_139	1	Rn7s1	7S RNA 1
chr13	109822584	109822585	mpeaks_231	1.6797	109822455	109822691	17	6.40313	3.50653	BL_Hypo_E16-DLX1_filtered_peak_209	1	Pde4d	phosphodiesterase 4D, cAMP specific
chr2	177001935	177001936	mpeaks_232	1.6797	177001809	177002208	17	6.40313	3.50653	BL_Hypo_E16-DLX1_filtered_peak_459	1	Gm14419	predicted gene 14419
chr4	6913721	6913722	mpeaks_233	1.6797	6913586	6913831	17	6.40313	3.50653	BL_Hypo_E16-DLX1_filtered_peak_596	1	Tox	thymocyte selection-associated high mobility group box
chr5	123141078	123141079	mpeaks_234	1.6797	123140936	123141243	17	6.40313	3.50653	BL_Hypo_E16-DLX1_filtered_peak_697	1	AI480526; Gm26745	expressed sequence AI480526; predicted gene, 26745
chr8	123545293	123545294	mpeaks_235	1.6797	123545233	123545691	17	6.40313	3.50653	BL_Hypo_E16-DLX1_filtered_peak_835a	1	Gm20388	predicted gene 20388
chr1	158356564	158356565	mpeaks_236	1.6797	158356445	158356644	17	6.40313	3.50653	BL_Hypo_E16-DLX1_filtered_peak_27	2	Brinp2	bone morphogenic protein/retinoic acid inducible neural-specific 2
chr3	90476076	90476077	mpeaks_237	1.6797	90475947	90476172	17	6.40313	3.50653	BL_Hypo_E16-DLX1_filtered_peak_580	2	Ilf2	interleukin enhancer binding factor 2
chr5	123749659	123749660	mpeaks_238	1.6797	123749537	123749736	17	6.40313	3.50653	BL_Hypo_E16-DLX1_filtered_peak_698	2	Kntc1; Rsrc2	kinetochore associated 1; arginine/serine-rich coiled-coil 2
chr5	124598614	124598615	mpeaks_239	1.6797	124598473	124598780	17	6.40313	3.50653	BL_Hypo_E16-DLX1_filtered_peak_699	2	Tctn2; Gtf2h3	tectonic family member 2; general transcription factor IIH, polypeptide 3
chr7	125444662	125444663	mpeaks_240	1.6797	125444510	125444794	17	6.40313	3.50653	BL_Hypo_E16-DLX1_filtered_peak_795	2	Kdm8	lysine (K)-specific demethylase 8
chr1	60860941	60860942	mpeaks_241	1.6797	60860776	60861098	17	6.40313	3.50653	BL_Hypo_E16-DLX1_filtered_peak_8	3	Ctla4; Gm11581	cytotoxic T-lymphocyte-associated protein 4; predicted gene 11581
chr1	165075733	165075734	mpeaks_242	1.6797	165075623	165075859	17	6.40313	3.50653	BL_Hypo_E16-DLX1_filtered_peak_30	3	Tbx19; Gm26042	T-box 19; predicted gene, 26042
chr10	62101684	62101685	mpeaks_243	1.6797	62101561	62101793	17	6.40313	3.50653	BL_Hypo_E16-DLX1_filtered_peak_61	3	2010107G23Rik; Gm5424	RIKEN cDNA 2010107G23 gene; predicted gene 5424
chr10	113311193	113311194	mpeaks_244	1.6797	113311095	113311294	17	6.40313	3.50653	BL_Hypo_E16-DLX1_filtered_peak_75	3	Trhde; Gm22507	TRH-degrading enzyme; predicted gene, 22507
chr12	50191148	50191149	mpeaks_245	1.6797	50191022	50191276	17	6.40313	3.50653	BL_Hypo_E16-DLX1_filtered_peak_133	3	Prkd1; Gm7481	protein kinase D1; predicted gene 7481
chr13	83984887	83984888	mpeaks_246	1.6797	83984776	83985041	17	6.40313	3.50653	BL_Hypo_E16-DLX1_filtered_peak_196	3	Gm17750; C130071C03Rik	predicted gene, 17750; RIKEN cDNA C130071C03 gene
chr14	74047509	74047510	mpeaks_247	1.6797	74047355	74047667	17	6.40313	3.50653	BL_Hypo_E16-DLX1_filtered_peak_257	3	Htr2a; Cbx3-ps6	5-hydroxytryptamine (serotonin) receptor 2A; chromobox 3, pseudogene 6
chr16	25104834	25104835	mpeaks_248	1.6797	25104646	25104939	17	6.40313	3.50653	BL_Hypo_E16-DLX1_filtered_peak_295	3	Tprg; A230028O05Rik	transformation related protein 63 regulated; RIKEN cDNA A230028O05 gene
chr17	65243757	65243758	mpeaks_249	1.6797	65243657	65243866	17	6.40313	3.50653	BL_Hypo_E16-DLX1_filtered_peak_342	3	Tmem232; Gm25344	transmembrane protein 232; predicted gene, 25344
chr18	38380335	38380336	mpeaks_250	1.6797	38380203	38380437	17	6.40313	3.50653	BL_Hypo_E16-DLX1_filtered_peak_356	3	Ndfip1; Gm24690	Nedd4 family interacting protein 1; predicted gene, 24690
chr19	14241051	14241052	mpeaks_251	1.6797	14240944	14241257	17	6.40313	3.50653	BL_Hypo_E16-DLX1_filtered_peak_373	3	Tle4; Gm26993	transducin-like enhancer of split 4; predicted gene, 26993
chr2	66662084	66662085	mpeaks_252	1.6797	66661997	66662196	17	6.40313	3.50653	BL_Hypo_E16-DLX1_filtered_peak_409	3	Scn7a; Scn9a	sodium channel, voltage-gated, type VII, alpha; sodium channel, voltage-gated, type IX, alpha
chr3	17620126	17620127	mpeaks_253	1.6797	17620025	17620260	17	6.40313	3.50653	BL_Hypo_E16-DLX1_filtered_peak_560	3	Mir124a-2; Gm24963	microRNA 124a-2; predicted gene, 24963
chr5	25666198	25666199	mpeaks_254	1.6797	25666117	25666316	17	6.40313	3.50653	BL_Hypo_E16-DLX1_filtered_peak_679	3	Xrcc2; Gm10062	X-ray repair complementing defective repair in Chinese hamster cells 2; predicted gene 10062
chr6	130202167	130202168	mpeaks_255	1.6797	130202080	130202349	17	6.40313	3.50653	BL_Hypo_E16-DLX1_filtered_peak_748	3	Klra7; Klra9	killer cell lectin-like receptor, subfamily A, member 7; killer cell lectin-like receptor subfamily A, member 9
chr7	16052979	16052980	mpeaks_256	1.6797	16052876	16053086	17	6.40313	3.50653	BL_Hypo_E16-DLX1_filtered_peak_760	3	Zfp541; Gltscr1	zinc finger protein 541; glioma tumor suppressor candidate region gene 1
chr7	30332091	30332092	mpeaks_257	1.6797	30331983	30332201	17	6.40313	3.50653	BL_Hypo_E16-DLX1_filtered_peak_768	3	Lrfn3; E130208F15Rik	leucine rich repeat and fibronectin type III domain containing 3; RIKEN cDNA E130208F15 gene
chr7	123084579	123084580	mpeaks_258	1.6797	123084488	123084687	17	6.40313	3.50653	BL_Hypo_E16-DLX1_filtered_peak_794	3	Tnrc6a; Rbbp6	trinucleotide repeat containing 6a; retinoblastoma binding protein 6
chr8	103624133	103624134	mpeaks_259	1.6797	103624009	103624253	17	6.40313	3.50653	BL_Hypo_E16-DLX1_filtered_peak_828	3	Cdh5; Gm8730	cadherin 5; predicted pseudogene 8730
chr9	9475452	9475453	mpeaks_260	1.6797	9475317	9475743	17	6.40313	3.50653	BL_Hypo_E16-DLX1_filtered_peak_843	3	Cntn5; Gm22815	contactin 5; predicted gene, 22815
chr9	46625309	46625310	mpeaks_261	1.6797	46625130	46625442	17	6.40313	3.50653	BL_Hypo_E16-DLX1_filtered_peak_863	3	Gm22805; Gm22659	predicted gene, 22805; predicted gene, 22659
chr10	83106430	83106431	mpeaks_262	1.89662	83106298	83106497	18	6.63669	3.50639	BL_Hypo_E16-DLX1_filtered_peak_65	1	Chst11	carbohydrate sulfotransferase 11
chr14	43001791	43001792	mpeaks_263	2.93342	43001690	43001889	24	7.92977	3.46254	BL_Hypo_E16-DLX1_filtered_peak_239	1	Gm3111	predicted gene 3111
chr7	79273031	79273032	mpeaks_264	2.75719	79272910	79273152	23	7.67423	3.45412	BL_Hypo_E16-DLX1_filtered_peak_778	2	Abhd2	abhydrolase domain containing 2
chr12	101670046	101670047	mpeaks_265	2.17468	101669881	101670193	20	6.95346	3.44348	BL_Hypo_E16-DLX1_filtered_peak_151	1	Tc2n	tandem C2 domains, nuclear
chr6	33324295	33324296	mpeaks_266	2.17468	33324141	33324477	20	6.95346	3.44348	BL_Hypo_E16-DLX1_filtered_peak_729	1	Exoc4	exocyst complex component 4
chr19	5510499	5510500	mpeaks_267	2.17468	5510381	5510607	20	6.95346	3.44348	BL_Hypo_E16-DLX1_filtered_peak_368	2	Snx32	sorting nexin 32
chr16	95141896	95141897	mpeaks_268	2.17468	95141803	95142003	20	6.95346	3.44348	BL_Hypo_E16-DLX1_filtered_peak_309	3	Kcnj15; Gm7976	potassium inwardly-rectifying channel, subfamily J, member 15; predicted gene 7976
chr12	83632104	83632105	mpeaks_269	1.59942	83631978	83632202	17	6.23465	3.4294	BL_Hypo_E16-DLX1_filtered_peak_145	1	Rbm25	RNA binding motif protein 25
chr17	7086066	7086067	mpeaks_270	1.59942	7085511	7086208	17	6.23465	3.4294	BL_Hypo_E16-DLX1_filtered_peak_314	1	Gm1604b	predicted gene 1604b
chr7	131623128	131623129	mpeaks_271	1.59942	131623010	131623227	17	6.23465	3.4294	BL_Hypo_E16-DLX1_filtered_peak_802	1	Fgfr2	fibroblast growth factor receptor 2
chr13	51645196	51645197	mpeaks_272	1.59942	51645096	51645320	17	6.23465	3.4294	BL_Hypo_E16-DLX1_filtered_peak_178	2	Cks2	CDC28 protein kinase regulatory subunit 2
chr7	110061378	110061379	mpeaks_273	1.59942	110061248	110061523	17	6.23465	3.4294	BL_Hypo_E16-DLX1_filtered_peak_792	2	Zfp143; AA474408	zinc finger protein 143; expressed sequence AA474408
chr9	61370438	61370439	mpeaks_274	1.59942	61370341	61370548	17	6.23465	3.4294	BL_Hypo_E16-DLX1_filtered_peak_867	2	Tle3; Gm10655	transducin-like enhancer of split 3; predicted gene 10655
chr1	25033930	25033931	mpeaks_275	1.59942	25033797	25034063	17	6.23465	3.4294	BL_Hypo_E16-DLX1_filtered_peak_3	3	Adgrb3; Lmbrd1	adhesion G protein-coupled receptor B3; LMBR1 domain containing 1
chr17	37028953	37028954	mpeaks_276	1.59942	37028835	37029105	17	6.23465	3.4294	BL_Hypo_E16-DLX1_filtered_peak_330	3	Gabbr1; Mog	gamma-aminobutyric acid (GABA) B receptor, 1; myelin oligodendrocyte glycoprotein
chr19	54636410	54636411	mpeaks_277	1.59942	54636300	54636561	17	6.23465	3.4294	BL_Hypo_E16-DLX1_filtered_peak_385	3	Gpam; Adra2a	glycerol-3-phosphate acyltransferase, mitochondrial; adrenergic receptor, alpha 2a
chr2	176094211	176094212	mpeaks_278	1.59942	176094097	176094384	17	6.23465	3.4294	BL_Hypo_E16-DLX1_filtered_peak_454	3	Gm11008; Gm2026	predicted gene 11008; predicted gene 2026
chr5	97289914	97289915	mpeaks_279	1.59942	97289792	97290038	17	6.23465	3.4294	BL_Hypo_E16-DLX1_filtered_peak_692	3	Naa11; Gm5560	N(alpha)-acetyltransferase 11, NatA catalytic subunit; predicted pseudogene 5560
chr6	139391566	139391567	mpeaks_280	1.59942	139391444	139391663	17	6.23465	3.4294	BL_Hypo_E16-DLX1_filtered_peak_753	3	Rergl; Gm25434	RERG/RAS-like; predicted gene, 25434
chr9	39558085	39558086	mpeaks_281	1.59942	39557627	39558200	17	6.23465	3.4294	BL_Hypo_E16-DLX1_filtered_peak_857c	3	Olfr959; Olfr958	olfactory receptor 959; olfactory receptor 958
chr11	72011727	72011728	mpeaks_282	1.6797	72011614	72011868	18	6.39448	3.39976	BL_Hypo_E16-DLX1_filtered_peak_94	3	Gm23226; 4930401O10Rik	predicted gene, 23226; RIKEN cDNA 4930401O10 gene
chr4	40434601	40434602	mpeaks_283	1.6797	40434414	40434727	18	6.39448	3.39976	BL_Hypo_E16-DLX1_filtered_peak_603	3	Gm23338; 4930509K18Rik	predicted gene, 23338; RIKEN cDNA 4930509K18 gene
chr14	43199202	43199203	mpeaks_284	1.52625	43199075	43199274	17	6.13815	3.38555	BL_Hypo_E16-DLX1_filtered_peak_242	3	Gm7316; Gm7233	predicted gene 7316; predicted gene 7233
chr14	41570323	41570324	mpeaks_285	1.82202	41570226	41570430	19	6.5578	3.37352	BL_Hypo_E16-DLX1_filtered_peak_229	2	1700049E17Rik2	tandem duplication of RIKEN cDNA 1700049E17 gene, gene 2
chr2	177058253	177058254	mpeaks_286	3.41147	177058147	177058370	28	8.51924	3.35349	BL_Hypo_E16-DLX1_filtered_peak_462	2	Gm14421	predicted gene 14421
chr13	107767474	107767475	mpeaks_287	1.39312	107767305	107767510	17	5.997	3.32184	BL_Hypo_E16-DLX1_filtered_peak_208	1	Zswim6	zinc finger SWIM-type containing 6
chr10	42860582	42860583	mpeaks_288	1.17542	42860487	42860709	16	5.75771	3.31172	BL_Hypo_E16-DLX1_filtered_peak_54	1	Scml4	sex comb on midleg-like 4 (Drosophila)
chr10	43439726	43439727	mpeaks_289	1.17542	43439637	43439862	16	5.75771	3.31172	BL_Hypo_E16-DLX1_filtered_peak_56	1	Pdss2	prenyl (solanesyl) diphosphate synthase, subunit 2
chr13	29516591	29516592	mpeaks_290	1.17542	29516481	29516769	16	5.75771	3.31172	BL_Hypo_E16-DLX1_filtered_peak_172	1	Cdkal1	CDK5 regulatory subunit associated protein 1-like 1
chr13	43209396	43209397	mpeaks_291	1.17542	43209257	43209456	16	5.75771	3.31172	BL_Hypo_E16-DLX1_filtered_peak_177	1	Gfod1	glucose-fructose oxidoreductase domain containing 1
chr14	67715708	67715709	mpeaks_292	1.17542	67715530	67715890	16	5.75771	3.31172	BL_Hypo_E16-DLX1_filtered_peak_254	1	Cdca2	cell division cycle associated 2
chr17	8040259	8040260	mpeaks_293	1.17542	8040166	8040365	16	5.75771	3.31172	BL_Hypo_E16-DLX1_filtered_peak_315	1	Gm1604a	predicted gene 1604A
chr2	22293770	22293771	mpeaks_294	1.17542	22293644	22293871	16	5.75771	3.31172	BL_Hypo_E16-DLX1_filtered_peak_393	1	Myo3a	myosin IIIA
chr2	77489703	77489704	mpeaks_295	1.17542	77489595	77489813	16	5.75771	3.31172	BL_Hypo_E16-DLX1_filtered_peak_419	1	Zfp385b	zinc finger protein 385B
chr2	84678312	84678313	mpeaks_296	1.17542	84678201	84678435	16	5.75771	3.31172	BL_Hypo_E16-DLX1_filtered_peak_420	1	Tmx2	thioredoxin-related transmembrane protein 2
chr3	61363808	61363809	mpeaks_297	1.17542	61363714	61363913	16	5.75771	3.31172	BL_Hypo_E16-DLX1_filtered_peak_569	1	B430305J03Rik	RIKEN cDNA B430305J03 gene
chr4	119461011	119461012	mpeaks_298	1.17542	119460915	119461114	16	5.75771	3.31172	BL_Hypo_E16-DLX1_filtered_peak_623	1	Zmynd12	zinc finger, MYND domain containing 12
chr5	28072052	28072053	mpeaks_299	1.17542	28071863	28072207	16	5.75771	3.31172	BL_Hypo_E16-DLX1_filtered_peak_680	1	Insig1	insulin induced gene 1
chr6	6850193	6850194	mpeaks_300	1.17542	6850101	6850387	16	5.75771	3.31172	BL_Hypo_E16-DLX1_filtered_peak_719	1	Dlx6os1	distal-less homeobox 6, opposite strand 1
chr6	144251761	144251762	mpeaks_301	1.17542	144251576	144251890	16	5.75771	3.31172	BL_Hypo_E16-DLX1_filtered_peak_754	1	Sox5	SRY (sex determining region Y)-box 5
chr7	28810533	28810534	mpeaks_302	1.17542	28810435	28810887	16	5.75771	3.31172	BL_Hypo_E16-DLX1_filtered_peak_767a	1	Hnrnpl	heterogeneous nuclear ribonucleoprotein L
chr7	45129152	45129153	mpeaks_303	1.17542	45129038	45129264	16	5.75771	3.31172	BL_Hypo_E16-DLX1_filtered_peak_770	1	Rpl13a	ribosomal protein L13A
chr7	96298383	96298384	mpeaks_304	1.17542	96298216	96298518	16	5.75771	3.31172	BL_Hypo_E16-DLX1_filtered_peak_783	1	Tenm4	teneurin transmembrane protein 4
chr8	123610272	123610273	mpeaks_305	1.17542	123610163	123610379	16	5.75771	3.31172	BL_Hypo_E16-DLX1_filtered_peak_839	1	Gm20388	predicted gene 20388
chr11	87109022	87109023	mpeaks_306	1.17542	87108863	87109104	16	5.75771	3.31172	BL_Hypo_E16-DLX1_filtered_peak_101	2	Ska2; Prr11	spindle and kinetochore associated complex subunit 2; proline rich 11
chr12	91849403	91849404	mpeaks_307	1.17542	91849290	91849492	16	5.75771	3.31172	BL_Hypo_E16-DLX1_filtered_peak_149	2	Sel1l	sel-1 suppressor of lin-12-like (C. elegans)
chr13	24581870	24581871	mpeaks_308	1.17542	24581835	24582063	16	5.75771	3.31172	BL_Hypo_E16-DLX1_filtered_peak_167	2	Fam65b	family with sequence similarity 65, member B
chr13	28953767	28953768	mpeaks_309	1.17542	28953647	28954061	16	5.75771	3.31172	BL_Hypo_E16-DLX1_filtered_peak_171	2	Sox4	SRY (sex determining region Y)-box 4
chr2	121474127	121474128	mpeaks_310	1.17542	121474009	121474208	16	5.75771	3.31172	BL_Hypo_E16-DLX1_filtered_peak_429	2	Mfap1b	microfibrillar-associated protein 1B
chr2	177926233	177926234	mpeaks_311	1.17542	177926132	177926331	16	5.75771	3.31172	BL_Hypo_E16-DLX1_filtered_peak_552	2	Zfp972	zinc finger protein 972
chr1	52332154	52332155	mpeaks_312	1.17542	52332061	52332274	16	5.75771	3.31172	BL_Hypo_E16-DLX1_filtered_peak_6	3	Gm23460; Gls	predicted gene, 23460; glutaminase
chr10	9166091	9166092	mpeaks_313	1.17542	9165959	9166188	16	5.75771	3.31172	BL_Hypo_E16-DLX1_filtered_peak_47	3	Gm9930; Gm26674	predicted gene 9930; predicted gene, 26674
chr10	98007229	98007230	mpeaks_314	1.17542	98007123	98007599	16	5.75771	3.31172	BL_Hypo_E16-DLX1_filtered_peak_70	3	Atp2b1; Gm25658	ATPase, Ca++ transporting, plasma membrane 1; predicted gene, 25658
chr11	20987800	20987801	mpeaks_315	1.17542	20987636	20987849	16	5.75771	3.31172	BL_Hypo_E16-DLX1_filtered_peak_83	3	Peli1; Gm23681	pellino 1; predicted gene, 23681
chr12	7512892	7512893	mpeaks_316	1.17542	7512601	7512994	16	5.75771	3.31172	BL_Hypo_E16-DLX1_filtered_peak_117	3	Gm9144; Gm23752	predicted gene 9144; predicted gene, 23752
chr12	26930593	26930594	mpeaks_317	1.17542	26930478	26930728	16	5.75771	3.31172	BL_Hypo_E16-DLX1_filtered_peak_122	3	Gm9866; Cmpk2	predicted gene 9866; cytidine monophosphate (UMP-CMP) kinase 2, mitochondrial
chr12	28386141	28386142	mpeaks_318	1.17542	28385964	28386243	16	5.75771	3.31172	BL_Hypo_E16-DLX1_filtered_peak_125	3	Dcdc2c; Gm25564	doublecortin domain containing 2C; predicted gene, 25564
chr12	56004645	56004646	mpeaks_319	1.17542	56004500	56004820	16	5.75771	3.31172	BL_Hypo_E16-DLX1_filtered_peak_137	3	Gm23799; Gm22296	predicted gene, 23799; predicted gene, 22296
chr12	56482874	56482875	mpeaks_320	1.17542	56482777	56482976	16	5.75771	3.31172	BL_Hypo_E16-DLX1_filtered_peak_138	3	Nkx2-1; Gm6265	NK2 homeobox 1; predicted pseudogene 6265
chr13	25817912	25817913	mpeaks_321	1.17542	25817597	25818026	16	5.75771	3.31172	BL_Hypo_E16-DLX1_filtered_peak_169	3	Gm11351; Gm11350	predicted gene 11351; predicted gene 11350
chr13	89499930	89499931	mpeaks_322	1.17542	89499797	89500084	16	5.75771	3.31172	BL_Hypo_E16-DLX1_filtered_peak_198	3	Hapln1; Edil3	hyaluronan and proteoglycan link protein 1; EGF-like repeats and discoidin I-like domains 3
chr16	31592327	31592328	mpeaks_323	1.17542	31592226	31592443	16	5.75771	3.31172	BL_Hypo_E16-DLX1_filtered_peak_296	3	Dlg1; Bdh1	discs, large homolog 1 (Drosophila); 3-hydroxybutyrate dehydrogenase, type 1
chr16	63258974	63258975	mpeaks_324	1.17542	63258816	63259015	16	5.75771	3.31172	BL_Hypo_E16-DLX1_filtered_peak_301	3	Epha3; Pros1	Eph receptor A3; protein S (alpha)
chr17	76209830	76209831	mpeaks_325	1.17542	76209500	76209916	16	5.75771	3.31172	BL_Hypo_E16-DLX1_filtered_peak_346	3	Gm16391; Gm26124	predicted pseudogene 16391; predicted gene, 26124
chr18	27392780	27392781	mpeaks_326	1.17542	27392627	27392826	16	5.75771	3.31172	BL_Hypo_E16-DLX1_filtered_peak_350	3	Gm7729; Gm26106	predicted gene 7729; predicted gene, 26106
chr2	71608619	71608620	mpeaks_327	1.17542	71608487	71608695	16	5.75771	3.31172	BL_Hypo_E16-DLX1_filtered_peak_416	3	Platr26; Dlx2	pluripotency associated transcript 26; distal-less homeobox 2
chr3	11523483	11523484	mpeaks_328	1.17542	11523407	11523606	16	5.75771	3.31172	BL_Hypo_E16-DLX1_filtered_peak_559	3	Gm8919; Gm22547	predicted gene 8919; predicted gene, 22547
chr3	34196034	34196035	mpeaks_329	1.17542	34195914	34196186	16	5.75771	3.31172	BL_Hypo_E16-DLX1_filtered_peak_563	3	Gm38505; Dnajc19	predicted gene, 38505; DnaJ heat shock protein family (Hsp40) member C19
chr3	48804634	48804635	mpeaks_330	1.17542	48804537	48804736	16	5.75771	3.31172	BL_Hypo_E16-DLX1_filtered_peak_564	3	Gm23511; 1700018B24Rik	predicted gene, 23511; RIKEN cDNA 1700018B24 gene
chr3	50634584	50634585	mpeaks_331	1.17542	50634467	50634937	16	5.75771	3.31172	BL_Hypo_E16-DLX1_filtered_peak_566	3	Gm24503; Slc7a11	predicted gene, 24503; solute carrier family 7 (cationic amino acid transporter, y+ system), member 11
chr3	52702136	52702137	mpeaks_332	1.17542	52702025	52702230	16	5.75771	3.31172	BL_Hypo_E16-DLX1_filtered_peak_568	3	Gm22798; Gm10293	predicted gene, 22798; predicted pseudogene 10293
chr4	20988774	20988775	mpeaks_333	1.17542	20988503	20988962	16	5.75771	3.31172	BL_Hypo_E16-DLX1_filtered_peak_598	3	Gm11871; Nkain3	predicted gene 11871; Na+/K+ transporting ATPase interacting 3
chr4	72382745	72382746	mpeaks_334	1.17542	72382635	72382953	16	5.75771	3.31172	BL_Hypo_E16-DLX1_filtered_peak_613	3	Gm11235; C630043F03Rik	predicted gene 11235; RIKEN cDNA C630043F03 gene
chr4	142639349	142639350	mpeaks_335	1.17542	142639231	142639430	16	5.75771	3.31172	BL_Hypo_E16-DLX1_filtered_peak_629	3	Prdm2; Gm13052	PR domain containing 2, with ZNF domain; predicted gene 13052
chr6	78751896	78751897	mpeaks_336	1.17542	78751812	78752011	16	5.75771	3.31172	BL_Hypo_E16-DLX1_filtered_peak_739	3	Gm23727; Gm21392	predicted gene, 23727; predicted gene, 21392
chr7	95761445	95761446	mpeaks_337	1.17542	95761345	95761557	16	5.75771	3.31172	BL_Hypo_E16-DLX1_filtered_peak_782	3	Tenm4; Gm25684	teneurin transmembrane protein 4; predicted gene, 25684
chr8	109464751	109464752	mpeaks_338	1.17542	109464672	109464905	16	5.75771	3.31172	BL_Hypo_E16-DLX1_filtered_peak_830	3	Pmfbp1; Gm23163	polyamine modulated factor 1 binding protein 1; predicted gene, 23163
chr13	67128169	67128170	mpeaks_339	2.20782	67128087	67128286	22	7.06296	3.3102	BL_Hypo_E16-DLX1_filtered_peak_190	2	Zfp759	zinc finger protein 759
chr8	123575564	123575565	mpeaks_340	4.79542	123575374	123575676	36	10.1196	3.30447	BL_Hypo_E16-DLX1_filtered_peak_836	1	Gm20388	predicted gene 20388
chr2	177206695	177206696	mpeaks_341	2.73164	177206378	177206802	25	7.64506	3.2841	BL_Hypo_E16-DLX1_filtered_peak_476b	2	Gm14410	predicted gene 14410
chr12	51002179	51002180	mpeaks_342	1.6797	51001944	51002382	19	6.33268	3.27951	BL_Hypo_E16-DLX1_filtered_peak_134	3	Gm22088; Prkd1	predicted gene, 22088; protein kinase D1
chr13	59145864	59145865	mpeaks_343	1.6797	59145750	59145980	19	6.33268	3.27951	BL_Hypo_E16-DLX1_filtered_peak_182	3	Agtpbp1; Ntrk2	ATP/GTP binding protein 1; neurotrophic tyrosine kinase, receptor, type 2
chr7	92532474	92532475	mpeaks_344	1.6797	92532343	92532691	19	6.33268	3.27951	BL_Hypo_E16-DLX1_filtered_peak_780	3	Ccdc90b; Dlg2	coiled-coil domain containing 90B; discs, large homolog 2 (Drosophila)
chr7	116736566	116736567	mpeaks_345	1.6797	116736353	116736691	19	6.33268	3.27951	BL_Hypo_E16-DLX1_filtered_peak_793	3	Gm26054; Gm25423	predicted gene, 26054; predicted gene, 25423
chr9	39557776	39557777	mpeaks_346	1.6797	39557627	39558200	19	6.33268	3.27951	BL_Hypo_E16-DLX1_filtered_peak_857a	3	Olfr959; Olfr958	olfactory receptor 959; olfactory receptor 958
chr8	123600847	123600848	mpeaks_347	6.22787	123600504	123601293	44	11.7317	3.27363	BL_Hypo_E16-DLX1_filtered_peak_837b	1	Gm20388	predicted gene 20388
chr2	177045502	177045503	mpeaks_348	1.79161	177045426	177045687	20	6.52554	3.27032	BL_Hypo_E16-DLX1_filtered_peak_460	3	Gm14421; Gm14402	predicted gene 14421; predicted gene 14402
chr12	80644225	80644226	mpeaks_349	1.12868	80644106	80644312	16	5.60097	3.23888	BL_Hypo_E16-DLX1_filtered_peak_144	1	Erh; Slc39a9	enhancer of rudimentary homolog (Drosophila); solute carrier family 39 (zinc transporter), member 9
chr17	24528036	24528037	mpeaks_350	1.12868	24527937	24528170	16	5.60097	3.23888	BL_Hypo_E16-DLX1_filtered_peak_324	1	Rab26	RAB26, member RAS oncogene family
chr2	5845245	5845246	mpeaks_351	1.12868	5845078	5845377	16	5.60097	3.23888	BL_Hypo_E16-DLX1_filtered_peak_388	1	Nudt5	nudix (nucleoside diphosphate linked moiety X)-type motif 5
chr3	82358071	82358072	mpeaks_352	1.12868	82357954	82358180	16	5.60097	3.23888	BL_Hypo_E16-DLX1_filtered_peak_576	1	Map9	microtubule-associated protein 9
chr14	20294636	20294637	mpeaks_353	1.12868	20294530	20294732	16	5.60097	3.23888	BL_Hypo_E16-DLX1_filtered_peak_218	2	Nudt13	nudix (nucleoside diphosphate linked moiety X)-type motif 13
chr8	95081080	95081081	mpeaks_354	1.12868	95080915	95081178	16	5.60097	3.23888	BL_Hypo_E16-DLX1_filtered_peak_823	2	Katnb1	katanin p80 (WD40-containing) subunit B 1
chr1	132144480	132144481	mpeaks_355	1.12868	132144323	132144522	16	5.60097	3.23888	BL_Hypo_E16-DLX1_filtered_peak_21	3	Lemd1; Cdk18	LEM domain containing 1; cyclin-dependent kinase 18
chr13	94888464	94888465	mpeaks_356	1.12868	94888348	94888562	16	5.60097	3.23888	BL_Hypo_E16-DLX1_filtered_peak_202	3	Wdr41; Otp	WD repeat domain 41; orthopedia homeobox
chr17	47951727	47951728	mpeaks_357	1.12868	47951613	47951853	16	5.60097	3.23888	BL_Hypo_E16-DLX1_filtered_peak_338	3	Gm14871; Gm5228	predicted gene 14871; predicted gene 5228
chr19	51064338	51064339	mpeaks_358	1.12868	51064164	51064470	16	5.60097	3.23888	BL_Hypo_E16-DLX1_filtered_peak_383	3	Gm25644; Gm25659	predicted gene, 25644; predicted gene, 25659
chr3	66746757	66746758	mpeaks_359	1.12868	66746566	66747045	16	5.60097	3.23888	BL_Hypo_E16-DLX1_filtered_peak_570a	3	Shox2; Veph1	short stature homeobox 2; ventricular zone expressed PH domain-containing 1
chr4	127405369	127405370	mpeaks_360	1.12868	127405301	127405539	16	5.60097	3.23888	BL_Hypo_E16-DLX1_filtered_peak_626	3	Gm12947; Gjb5	predicted gene 12947; gap junction protein, beta 5
chr6	66045427	66045428	mpeaks_361	1.12868	66045331	66045530	16	5.60097	3.23888	BL_Hypo_E16-DLX1_filtered_peak_735	3	Mad2l1; Gm23625	MAD2 mitotic arrest deficient-like 1; predicted gene, 23625
chr8	86438719	86438720	mpeaks_362	1.12868	86438606	86438974	16	5.60097	3.23888	BL_Hypo_E16-DLX1_filtered_peak_820	3	Abcc12; Gm24490	ATP-binding cassette, sub-family C (CFTR/MRP), member 12; predicted gene, 24490
chr2	126147851	126147852	mpeaks_363	2.93703	126147732	126148091	27	7.93542	3.23785	BL_Hypo_E16-DLX1_filtered_peak_430	1	Fam227b	family with sequence similarity 227, member B
chr5	98531725	98531726	mpeaks_364	2.33241	98531621	98531827	24	7.20376	3.20596	BL_Hypo_E16-DLX1_filtered_peak_693	1	1700007G11Rik	RIKEN cDNA 1700007G11 gene
chr5	88583366	88583367	mpeaks_365	2.33241	88583243	88583491	24	7.20376	3.20596	BL_Hypo_E16-DLX1_filtered_peak_688	2	Rufy3	RUN and FYVE domain containing 3
chr8	123601143	123601144	mpeaks_366	7.21538	123600504	123601293	51	12.8056	3.19108	BL_Hypo_E16-DLX1_filtered_peak_837c	1	Gm20388	predicted gene 20388
chr4	146101508	146101509	mpeaks_367	1.50677	146101405	146101617	19	6.11718	3.19059	BL_Hypo_E16-DLX1_filtered_peak_647	1	Zfp987	zinc finger protein 987
chr2	177236041	177236042	mpeaks_368	3.70257	177235841	177236237	32	8.82771	3.18927	BL_Hypo_E16-DLX1_filtered_peak_486	3	Gm14409; Gm14400	predicted gene 14409; predicted gene 14400
chr5	114172998	114172999	mpeaks_369	1.65321	114172951	114173308	20	6.29279	3.17781	BL_Hypo_E16-DLX1_filtered_peak_695a	1	Acacb	acetyl-Coenzyme A carboxylase beta
chr4	147556552	147556553	mpeaks_370	1.73877	147556449	147556682	21	6.46964	3.16628	BL_Hypo_E16-DLX1_filtered_peak_664	1	Zfp985	zinc finger protein 985
chr7	44748412	44748413	mpeaks_371	1.73877	44748281	44748530	21	6.46964	3.16628	BL_Hypo_E16-DLX1_filtered_peak_769	1	Vrk3; Zfp473	vaccinia related kinase 3; zinc finger protein 473
chr14	41619137	41619138	mpeaks_372	1.73877	41618983	41619243	21	6.46964	3.16628	BL_Hypo_E16-DLX1_filtered_peak_231	2	Gm3072	predicted gene 3072
chr14	42976531	42976532	mpeaks_373	1.73877	42976384	42976583	21	6.46964	3.16628	BL_Hypo_E16-DLX1_filtered_peak_238	2	Gm3102	predicted gene 3102
chr2	166441958	166441959	mpeaks_374	1.73877	166441860	166442074	21	6.46964	3.16628	BL_Hypo_E16-DLX1_filtered_peak_440	3	5031425F14Rik; Gm14268	RIKEN cDNA 5031425F14 gene; predicted gene 14268
chr9	113793037	113793038	mpeaks_375	1.73877	113792790	113793089	21	6.46964	3.16628	BL_Hypo_E16-DLX1_filtered_peak_877	3	Clasp2; Gm25059	CLIP associating protein 2; predicted gene, 25059
chr2	177083210	177083211	mpeaks_376	2.37031	177083046	177083338	25	7.24383	3.14891	BL_Hypo_E16-DLX1_filtered_peak_470	1	Gm14401	predicted gene 14401
chr2	174992553	174992554	mpeaks_377	1.39042	174992453	174992652	19	5.99224	3.13952	BL_Hypo_E16-DLX1_filtered_peak_447	3	Gm14444; Gm14616	predicted gene 14444; predicted gene 14616
chr3	69502415	69502416	mpeaks_378	0.94491	69502393	69502606	16	5.38003	3.1373	BL_Hypo_E16-DLX1_filtered_peak_572	1	Ppm1l	protein phosphatase 1 (formerly 2C)-like
chr5	131781214	131781215	mpeaks_379	0.94491	131781092	131781380	16	5.38003	3.1373	BL_Hypo_E16-DLX1_filtered_peak_703	1	Auts2	autism susceptibility candidate 2
chr1	71615207	71615208	mpeaks_380	0.73599	71615040	71615330	15	5.13628	3.11691	BL_Hypo_E16-DLX1_filtered_peak_12	1	Fn1	fibronectin 1
chr1	89751206	89751207	mpeaks_381	0.73599	89751097	89751322	15	5.13628	3.11691	BL_Hypo_E16-DLX1_filtered_peak_17	1	Agap1	ArfGAP with GTPase domain, ankyrin repeat and PH domain 1
chr11	80577956	80577957	mpeaks_382	0.73599	80577858	80578152	15	5.13628	3.11691	BL_Hypo_E16-DLX1_filtered_peak_98	1	Myo1d	myosin ID
chr12	36136215	36136216	mpeaks_383	0.73599	36136120	36136331	15	5.13628	3.11691	BL_Hypo_E16-DLX1_filtered_peak_127	1	Bzw2	basic leucine zipper and W2 domains 2
chr12	41485782	41485783	mpeaks_384	0.73599	41485693	41485968	15	5.13628	3.11691	BL_Hypo_E16-DLX1_filtered_peak_128	1	Immp2l	IMP2 inner mitochondrial membrane peptidase-like (S. cerevisiae)
chr13	18323758	18323759	mpeaks_385	0.73599	18323608	18323815	15	5.13628	3.11691	BL_Hypo_E16-DLX1_filtered_peak_160	1	Pou6f2	POU domain, class 6, transcription factor 2
chr13	33548138	33548139	mpeaks_386	0.73599	33548058	33548257	15	5.13628	3.11691	BL_Hypo_E16-DLX1_filtered_peak_174	1	Gm11393	predicted gene 11393
chr13	55536652	55536653	mpeaks_387	0.73599	55536575	55536774	15	5.13628	3.11691	BL_Hypo_E16-DLX1_filtered_peak_179	1	Ddx41	DEAD (Asp-Glu-Ala-Asp) box polypeptide 41
chr13	57595696	57595697	mpeaks_388	0.73599	57595471	57595814	15	5.13628	3.11691	BL_Hypo_E16-DLX1_filtered_peak_180	1	Spock1	sparc/osteonectin, cwcv and kazal-like domains proteoglycan 1
chr13	77397003	77397004	mpeaks_389	0.73599	77396910	77397393	15	5.13628	3.11691	BL_Hypo_E16-DLX1_filtered_peak_194a	1	2210408I21Rik	RIKEN cDNA 2210408I21 gene
chr15	79690662	79690663	mpeaks_390	0.73599	79690504	79690703	15	5.13628	3.11691	BL_Hypo_E16-DLX1_filtered_peak_284	1	Gm26884	predicted gene, 26884
chr16	8539337	8539338	mpeaks_391	0.73599	8539204	8539566	15	5.13628	3.11691	BL_Hypo_E16-DLX1_filtered_peak_294	1	Abat	4-aminobutyrate aminotransferase
chr16	76001735	76001736	mpeaks_392	0.73599	76001618	76001817	15	5.13628	3.11691	BL_Hypo_E16-DLX1_filtered_peak_305	1	Samsn1; Gm15555	SAM domain, SH3 domain and nuclear localization signals, 1; predicted gene 15555
chr16	91729178	91729179	mpeaks_393	0.73599	91729061	91729274	15	5.13628	3.11691	BL_Hypo_E16-DLX1_filtered_peak_308	1	Atp5o	ATP synthase, H+ transporting, mitochondrial F1 complex, O subunit
chr3	10342817	10342818	mpeaks_394	0.73599	10342720	10342921	15	5.13628	3.11691	BL_Hypo_E16-DLX1_filtered_peak_558	1	Zfand1	zinc finger, AN1-type domain 1
chr7	25267994	25267995	mpeaks_395	0.73599	25267863	25268184	15	5.13628	3.11691	BL_Hypo_E16-DLX1_filtered_peak_766	1	Cic	capicua transcriptional repressor
chr7	97481012	97481013	mpeaks_396	0.73599	97480918	97481117	15	5.13628	3.11691	BL_Hypo_E16-DLX1_filtered_peak_785	1	Ints4	integrator complex subunit 4
chr8	4166139	4166140	mpeaks_397	0.73599	4166009	4166263	15	5.13628	3.11691	BL_Hypo_E16-DLX1_filtered_peak_804	1	4932443L11Rik	RIKEN cDNA 4932443L11 gene
chr8	28705451	28705452	mpeaks_398	0.73599	28705131	28705523	15	5.13628	3.11691	BL_Hypo_E16-DLX1_filtered_peak_809	1	Unc5d	unc-5 netrin receptor D
chr8	123545585	123545586	mpeaks_399	0.73599	123545233	123545691	15	5.13628	3.11691	BL_Hypo_E16-DLX1_filtered_peak_835b	1	Gm20388; n-R5s104	predicted gene 20388; nuclear encoded rRNA 5S 104
chr11	100362796	100362797	mpeaks_400	0.73599	100362635	100362849	15	5.13628	3.11691	BL_Hypo_E16-DLX1_filtered_peak_109	2	Gm10039	predicted pseudogene 10039
chr12	54734551	54734552	mpeaks_401	0.73599	54734460	54734670	15	5.13628	3.11691	BL_Hypo_E16-DLX1_filtered_peak_136	2	Gm24305	predicted gene, 24305
chr13	23544302	23544303	mpeaks_402	0.73599	23544170	23544474	15	5.13628	3.11691	BL_Hypo_E16-DLX1_filtered_peak_164	2	Hist1h2bh	histone cluster 1, H2bh
chr13	23562441	23562442	mpeaks_403	0.73599	23562346	23562545	15	5.13628	3.11691	BL_Hypo_E16-DLX1_filtered_peak_165	2	Hist1h3e	histone cluster 1, H3e
chr13	113225938	113225939	mpeaks_404	0.73599	113225839	113226042	15	5.13628	3.11691	BL_Hypo_E16-DLX1_filtered_peak_212	2	Gzmk	granzyme K
chr15	78174302	78174303	mpeaks_405	0.73599	78174110	78174348	15	5.13628	3.11691	BL_Hypo_E16-DLX1_filtered_peak_282	2	Ift27	intraflagellar transport 27
chr3	95624974	95624975	mpeaks_406	0.73599	95624855	95625095	15	5.13628	3.11691	BL_Hypo_E16-DLX1_filtered_peak_582	2	Ensa	endosulfine alpha
chr5	135545366	135545367	mpeaks_407	0.73599	135545273	135545493	15	5.13628	3.11691	BL_Hypo_E16-DLX1_filtered_peak_708	2	Hip1	huntingtin interacting protein 1
chr6	30694385	30694386	mpeaks_408	0.73599	30694202	30694624	15	5.13628	3.11691	BL_Hypo_E16-DLX1_filtered_peak_728	2	Cep41	centrosomal protein 41
chr9	37207844	37207845	mpeaks_409	0.73599	37207599	37207939	15	5.13628	3.11691	BL_Hypo_E16-DLX1_filtered_peak_855	2	Tmem218	transmembrane protein 218
chr1	62934154	62934155	mpeaks_410	0.73599	62934039	62934322	15	5.13628	3.11691	BL_Hypo_E16-DLX1_filtered_peak_9	3	Ino80d; Nrp2	INO80 complex subunit D; neuropilin 2
chr1	69790722	69790723	mpeaks_411	0.73599	69790632	69790855	15	5.13628	3.11691	BL_Hypo_E16-DLX1_filtered_peak_11	3	Spag16; Ikzf2	sperm associated antigen 16; IKAROS family zinc finger 2
chr1	75812614	75812615	mpeaks_412	0.73599	75812528	75812727	15	5.13628	3.11691	BL_Hypo_E16-DLX1_filtered_peak_13	3	Mir6343; Gm5257	microRNA 6343; predicted gene 5257
chr1	89024465	89024466	mpeaks_413	0.73599	89024339	89024680	15	5.13628	3.11691	BL_Hypo_E16-DLX1_filtered_peak_16	3	Sh3bp4; Platr5	SH3-domain binding protein 4; pluripotency associated transcript 5
chr1	193947117	193947118	mpeaks_414	0.73599	193947055	193947407	15	5.13628	3.11691	BL_Hypo_E16-DLX1_filtered_peak_37	3	Plxna2; 4631405K08Rik	plexin A2; RIKEN cDNA 4631405K08 gene
chr10	82127964	82127965	mpeaks_415	0.73599	82127825	82128046	15	5.13628	3.11691	BL_Hypo_E16-DLX1_filtered_peak_64	3	AU041133; Zfp873	expressed sequence AU041133; zinc finger protein 873
chr10	95619647	95619648	mpeaks_416	0.73599	95619551	95619753	15	5.13628	3.11691	BL_Hypo_E16-DLX1_filtered_peak_69	3	Anapc15-ps; Gm23776	anaphase prompoting complex C subunit 15, pseudogene; predicted gene, 23776
chr10	121206308	121206309	mpeaks_417	0.73599	121206112	121206432	15	5.13628	3.11691	BL_Hypo_E16-DLX1_filtered_peak_76	3	Tbc1d30; Wif1	TBC1 domain family, member 30; Wnt inhibitory factor 1
chr11	89743489	89743490	mpeaks_418	0.73599	89743418	89743674	15	5.13628	3.11691	BL_Hypo_E16-DLX1_filtered_peak_104	3	Pctp; 4932411E22Rik	phosphatidylcholine transfer protein; ankyrin-repeat and fibronectin type III domain containing 1
chr12	6307382	6307383	mpeaks_419	0.73599	6307185	6307496	15	5.13628	3.11691	BL_Hypo_E16-DLX1_filtered_peak_116	3	Gm9144; Gm23752	predicted gene 9144; predicted gene, 23752
chr12	12886934	12886935	mpeaks_420	0.73599	12886714	12886990	15	5.13628	3.11691	BL_Hypo_E16-DLX1_filtered_peak_118	3	4930519A11Rik; Platr19	RIKEN cDNA 4930519A11 gene; pluripotency associated transcript 19
chr12	14574556	14574557	mpeaks_421	0.73599	14574460	14574659	15	5.13628	3.11691	BL_Hypo_E16-DLX1_filtered_peak_119	3	Gm26449; Gm25414	predicted gene, 26449; predicted gene, 25414
chr13	71690630	71690631	mpeaks_422	0.73599	71690526	71690748	15	5.13628	3.11691	BL_Hypo_E16-DLX1_filtered_peak_193	3	Irx1; Mir466f-4	Iroquois related homeobox 1 (Drosophila); microRNA 466f-4
chr14	81578634	81578635	mpeaks_423	0.73599	81578503	81578788	15	5.13628	3.11691	BL_Hypo_E16-DLX1_filtered_peak_259	3	Gm22891; Gm9578	predicted gene, 22891; predicted gene 9578
chr14	105600096	105600097	mpeaks_424	0.73599	105599965	105600164	15	5.13628	3.11691	BL_Hypo_E16-DLX1_filtered_peak_264	3	Mir6390; 4930449E01Rik	microRNA 6390; RIKEN cDNA 4930449E01 gene
chr14	114791366	114791367	mpeaks_425	0.73599	114791268	114791517	15	5.13628	3.11691	BL_Hypo_E16-DLX1_filtered_peak_265	3	Gm24073; Gm4487	predicted gene, 24073; predicted gene 4487
chr15	24877911	24877912	mpeaks_426	0.73599	24877775	24878024	15	5.13628	3.11691	BL_Hypo_E16-DLX1_filtered_peak_270	3	Gm2824; Gm22810	predicted gene 2824; predicted gene, 22810
chr16	55221376	55221377	mpeaks_427	0.73599	55221281	55221545	15	5.13628	3.11691	BL_Hypo_E16-DLX1_filtered_peak_297	3	Zpld1; Gm22977	zona pellucida like domain containing 1; predicted gene, 22977
chr18	20548426	20548427	mpeaks_428	0.73599	20548318	20548517	15	5.13628	3.11691	BL_Hypo_E16-DLX1_filtered_peak_349	3	Dsg2; Dsg3	desmoglein 2; desmoglein 3
chr3	50014542	50014543	mpeaks_429	0.73599	50014451	50014650	15	5.13628	3.11691	BL_Hypo_E16-DLX1_filtered_peak_565	3	Slc7a11; Pcdh18	solute carrier family 7 (cationic amino acid transporter, y+ system), member 11; protocadherin 18
chr3	144623320	144623321	mpeaks_430	0.73599	144623228	144623467	15	5.13628	3.11691	BL_Hypo_E16-DLX1_filtered_peak_588	3	Sh3glb1; Sep15	SH3-domain GRB2-like B1 (endophilin); selenoprotein 15
chr4	142957240	142957241	mpeaks_431	0.73599	142957135	142957357	15	5.13628	3.11691	BL_Hypo_E16-DLX1_filtered_peak_630	3	Prdm2; Gm13052	PR domain containing 2, with ZNF domain; predicted gene 13052
chr5	114537695	114537696	mpeaks_432	0.73599	114537578	114537903	15	5.13628	3.11691	BL_Hypo_E16-DLX1_filtered_peak_696	3	Gm13790; Mvk	predicted gene 13790; mevalonate kinase
chr7	70104620	70104621	mpeaks_433	0.73599	70104559	70104790	15	5.13628	3.11691	BL_Hypo_E16-DLX1_filtered_peak_775	3	Nr2f2; Gm24120	nuclear receptor subfamily 2, group F, member 2; predicted gene, 24120
chr7	93944766	93944767	mpeaks_434	0.73599	93944538	93944885	15	5.13628	3.11691	BL_Hypo_E16-DLX1_filtered_peak_781	3	Gm5899; Gm15501	predicted pseudogene 5899; predicted pseudogene 15501
chr8	103476621	103476622	mpeaks_435	0.73599	103476506	103476722	15	5.13628	3.11691	BL_Hypo_E16-DLX1_filtered_peak_827	3	Cdh5; Gm8730	cadherin 5; predicted pseudogene 8730
chr8	118004526	118004527	mpeaks_436	0.73599	118004203	118004755	15	5.13628	3.11691	BL_Hypo_E16-DLX1_filtered_peak_834	3	Gm25200; Gm10617	predicted gene, 25200; predicted gene 10617
chr9	90369917	90369918	mpeaks_437	0.73599	90369813	90370012	15	5.13628	3.11691	BL_Hypo_E16-DLX1_filtered_peak_874	3	Gm5620; Gm22866	predicted gene 5620; predicted gene, 22866
chr13	91370933	91370934	mpeaks_438	1.17542	91370849	91371081	18	5.73243	3.11553	BL_Hypo_E16-DLX1_filtered_peak_199	1	A830009L08Rik	RIKEN cDNA A830009L08 gene
chr15	78913670	78913671	mpeaks_439	1.17542	78913581	78913780	18	5.73243	3.11553	BL_Hypo_E16-DLX1_filtered_peak_283	1	Sh3bp1	SH3-domain binding protein 1
chr9	40927510	40927511	mpeaks_440	1.17542	40927372	40927637	18	5.73243	3.11553	BL_Hypo_E16-DLX1_filtered_peak_859	1	Jhy	juvenile hydrocephalus
chr7	98656801	98656802	mpeaks_441	1.17542	98656711	98656952	18	5.73243	3.11553	BL_Hypo_E16-DLX1_filtered_peak_787	2	Emsy	EMSY, BRCA2-interacting transcriptional repressor
chr11	12747873	12747874	mpeaks_442	1.17542	12747776	12747976	18	5.73243	3.11553	BL_Hypo_E16-DLX1_filtered_peak_81	3	Gm12003; Gm22789	predicted gene 12003; predicted gene, 22789
chr16	57242028	57242029	mpeaks_443	1.17542	57241909	57242143	18	5.73243	3.11553	BL_Hypo_E16-DLX1_filtered_peak_298	3	Tmem30c; Tbc1d23	transmembrane protein 30C; TBC1 domain family, member 23
chr2	157537261	157537262	mpeaks_444	1.17542	157537130	157537371	18	5.73243	3.11553	BL_Hypo_E16-DLX1_filtered_peak_437	3	Gm14286; Gm14287	predicted gene 14286; predicted gene 14287
chr10	3111978	3111979	mpeaks_445	7.51947	3111518	3112111	55	13.1823	3.11199	BL_Hypo_E16-DLX1_filtered_peak_40b	3	9230019H11Rik	RIKEN cDNA 9230019H11 gene
chr2	72426752	72426753	mpeaks_446	1.31517	72426584	72426875	19	5.91069	3.10637	BL_Hypo_E16-DLX1_filtered_peak_417	1	Zak	sterile alpha motif and leucine zipper containing kinase AZK
chr4	147609752	147609753	mpeaks_447	0.87214	147609648	147609866	16	5.29474	3.09842	BL_Hypo_E16-DLX1_filtered_peak_669	3	Zfp979; Zfp985	zinc finger protein 979; zinc finger protein 985
chr14	43024319	43024320	mpeaks_448	1.63279	43024197	43024406	21	6.2701	3.09068	BL_Hypo_E16-DLX1_filtered_peak_240	3	Gm6536; Gm10376	predicted gene 6536; predicted gene 10376
chr1	159747076	159747077	mpeaks_449	0.70649	159746979	159747180	15	4.99126	3.04836	BL_Hypo_E16-DLX1_filtered_peak_28	1	Tnr	tenascin R
chr10	62450014	62450015	mpeaks_450	0.70649	62449794	62450199	15	4.99126	3.04836	BL_Hypo_E16-DLX1_filtered_peak_62	1	4930507D05Rik	RIKEN cDNA 4930507D05 gene
chr17	56008651	56008652	mpeaks_451	0.70649	56008464	56008726	15	4.99126	3.04836	BL_Hypo_E16-DLX1_filtered_peak_340	1	Mpnd	MPN domain containing
chr3	127553310	127553311	mpeaks_452	0.70649	127553234	127553436	15	4.99126	3.04836	BL_Hypo_E16-DLX1_filtered_peak_587	1	Larp7	La ribonucleoprotein domain family, member 7
chr5	110997836	110997837	mpeaks_453	0.70649	110997609	110997932	15	4.99126	3.04836	BL_Hypo_E16-DLX1_filtered_peak_694	1	Ttc28	tetratricopeptide repeat domain 28
chr8	67818301	67818302	mpeaks_454	0.70649	67818276	67818671	15	4.99126	3.04836	BL_Hypo_E16-DLX1_filtered_peak_817	1	Psd3	pleckstrin and Sec7 domain containing 3
chr11	120713835	120713836	mpeaks_455	0.70649	120713739	120713938	15	4.99126	3.04836	BL_Hypo_E16-DLX1_filtered_peak_114	2	Stra13; Lrrc45	stimulated by retinoic acid 13; leucine rich repeat containing 45
chr2	32395865	32395866	mpeaks_456	0.70649	32395682	32395882	15	4.99126	3.04836	BL_Hypo_E16-DLX1_filtered_peak_398	2	Ptges2	prostaglandin E synthase 2
chr3	87885859	87885860	mpeaks_457	0.70649	87885706	87886006	15	4.99126	3.04836	BL_Hypo_E16-DLX1_filtered_peak_578	2	Prcc	papillary renal cell carcinoma (translocation-associated)
chr14	95304175	95304176	mpeaks_458	0.70649	95303918	95304193	15	4.99126	3.04836	BL_Hypo_E16-DLX1_filtered_peak_262	3	4921530L21Rik; Gm24680	RIKEN cDNA 4921530L21 gene; predicted gene, 24680
chr15	69499181	69499182	mpeaks_459	0.70649	69499063	69499293	15	4.99126	3.04836	BL_Hypo_E16-DLX1_filtered_peak_276	3	Gm23987; Gm24232	predicted gene, 23987; predicted gene, 24232
chr2	165543499	165543500	mpeaks_460	0.70649	165543429	165543769	15	4.99126	3.04836	BL_Hypo_E16-DLX1_filtered_peak_439	3	Eya2; Slc2a10	EYA transcriptional coactivator and phosphatase 2; solute carrier family 2 (facilitated glucose transporter), member 10
chr5	126877611	126877612	mpeaks_461	0.70649	126877478	126877805	15	4.99126	3.04836	BL_Hypo_E16-DLX1_filtered_peak_700	3	Tmem132c; Gm24839	transmembrane protein 132C; predicted gene, 24839
chr8	69585407	69585408	mpeaks_462	1.30077	69585230	69585497	20	5.89501	3.02236	BL_Hypo_E16-DLX1_filtered_peak_818	3	Zfp868; Gm25661	zinc finger protein 868; predicted gene, 25661
chr2	177246706	177246707	mpeaks_463	3.00413	177246569	177246831	31	8.00726	3.01826	BL_Hypo_E16-DLX1_filtered_peak_487	3	Gm14409; Gm14400	predicted gene 14409; predicted gene 14400
chr4	147812753	147812754	mpeaks_464	1.6797	147812637	147812836	23	6.38977	2.99293	BL_Hypo_E16-DLX1_filtered_peak_672	3	Rps19-ps3; Gm20707	ribosomal protein S19, pseudogene 3; predicted gene 20707
chr19	36535130	36535131	mpeaks_465	0.54354	36535033	36535262	15	4.78697	2.95275	BL_Hypo_E16-DLX1_filtered_peak_378	3	Hectd2; Pcgf5	HECT domain containing 2; polycomb group ring finger 5
chr2	176919847	176919848	mpeaks_466	0.70649	176919664	176919899	16	4.96997	2.95212	BL_Hypo_E16-DLX1_filtered_peak_458	1	Gm14296	predicted gene 14296
chr12	89505477	89505478	mpeaks_467	0.74283	89505345	89505570	17	5.15366	2.95156	BL_Hypo_E16-DLX1_filtered_peak_148	1	Nrxn3	neurexin III
chr16	67031067	67031068	mpeaks_468	0.74283	67030998	67031197	17	5.15366	2.95156	BL_Hypo_E16-DLX1_filtered_peak_302	1	Cadm2	cell adhesion molecule 2
chr4	6842747	6842748	mpeaks_469	0.74283	6842565	6842809	17	5.15366	2.95156	BL_Hypo_E16-DLX1_filtered_peak_595	1	Tox	thymocyte selection-associated high mobility group box
chr14	41618401	41618402	mpeaks_470	0.74283	41618310	41618516	17	5.15366	2.95156	BL_Hypo_E16-DLX1_filtered_peak_230	2	Gm3072	predicted gene 3072
chr13	85123585	85123586	mpeaks_471	0.74283	85123451	85123650	17	5.15366	2.95156	BL_Hypo_E16-DLX1_filtered_peak_197	3	Gm4076; Gm26913	predicted gene 4076; predicted gene, 26913
chr3	79867421	79867422	mpeaks_472	0.74283	79867100	79867462	17	5.15366	2.95156	BL_Hypo_E16-DLX1_filtered_peak_574	3	Fam198b; Tmem144	family with sequence similarity 198, member B; transmembrane protein 144
chr14	43651544	43651545	mpeaks_473	1.17542	43651422	43651662	20	5.70746	2.9502	BL_Hypo_E16-DLX1_filtered_peak_243	2	Gm8161	predicted gene 8161
chr1	85011325	85011326	mpeaks_474	1.46962	85011226	85011427	22	6.07799	2.94949	BL_Hypo_E16-DLX1_filtered_peak_15	1	C130026I21Rik	RIKEN cDNA C130026I21 gene
chr17	30530493	30530494	mpeaks_475	1.46962	30530380	30530664	22	6.07799	2.94949	BL_Hypo_E16-DLX1_filtered_peak_327	1	Btbd9	BTB (POZ) domain containing 9
chr1	57942342	57942343	mpeaks_476	0.33317	57942133	57942451	14	4.54019	2.9221	BL_Hypo_E16-DLX1_filtered_peak_7	1	Spats2l	spermatogenesis associated, serine-rich 2-like
chr1	135026610	135026611	mpeaks_477	0.33317	135026524	135026723	14	4.54019	2.9221	BL_Hypo_E16-DLX1_filtered_peak_24	1	Lgr6	leucine-rich repeat-containing G protein-coupled receptor 6
chr10	43317665	43317666	mpeaks_478	0.33317	43317525	43317808	14	4.54019	2.9221	BL_Hypo_E16-DLX1_filtered_peak_55	1	Pdss2	prenyl (solanesyl) diphosphate synthase, subunit 2
chr10	108679854	108679855	mpeaks_479	0.33317	108679692	108679964	14	4.54019	2.9221	BL_Hypo_E16-DLX1_filtered_peak_73	1	Syt1	synaptotagmin I
chr11	18916912	18916913	mpeaks_480	0.33317	18916616	18917016	14	4.54019	2.9221	BL_Hypo_E16-DLX1_filtered_peak_82	1	Meis1	Meis homeobox 1
chr11	78080327	78080328	mpeaks_481	0.33317	78080272	78080510	14	4.54019	2.9221	BL_Hypo_E16-DLX1_filtered_peak_96	1	Eral1	Era (G-protein)-like 1 (E. coli)
chr12	54710444	54710445	mpeaks_482	0.33317	54710331	54710736	14	4.54019	2.9221	BL_Hypo_E16-DLX1_filtered_peak_135	1	Gm22634	predicted gene, 22634
chr13	18823816	18823817	mpeaks_483	0.33317	18823749	18823996	14	4.54019	2.9221	BL_Hypo_E16-DLX1_filtered_peak_161	1	Vps41	VPS41 HOPS complex subunit
chr13	93941266	93941267	mpeaks_484	0.33317	93941171	93941370	14	4.54019	2.9221	BL_Hypo_E16-DLX1_filtered_peak_200	1	Arsb; Gm26527	arylsulfatase B; predicted gene, 26527
chr14	21500625	21500626	mpeaks_485	0.33317	21500479	21500819	14	4.54019	2.9221	BL_Hypo_E16-DLX1_filtered_peak_222	1	Kat6b	K(lysine) acetyltransferase 6B
chr18	54997574	54997575	mpeaks_486	0.33317	54997481	54997744	14	4.54019	2.9221	BL_Hypo_E16-DLX1_filtered_peak_357	1	Gm4221	predicted gene 4221
chr2	71512587	71512588	mpeaks_487	0.33317	71512426	71512711	14	4.54019	2.9221	BL_Hypo_E16-DLX1_filtered_peak_412	1	Metap1d	methionyl aminopeptidase type 1D (mitochondrial)
chr2	97114890	97114891	mpeaks_488	0.33317	97114805	97115004	14	4.54019	2.9221	BL_Hypo_E16-DLX1_filtered_peak_423	1	Lrrc4c	leucine rich repeat containing 4C
chr4	35885799	35885800	mpeaks_489	0.33317	35885707	35886053	14	4.54019	2.9221	BL_Hypo_E16-DLX1_filtered_peak_601	1	Lingo2	leucine rich repeat and Ig domain containing 2
chr4	151270830	151270831	mpeaks_490	0.33317	151270661	151270964	14	4.54019	2.9221	BL_Hypo_E16-DLX1_filtered_peak_674	1	Camta1	calmodulin binding transcription activator 1
chr5	88903037	88903038	mpeaks_491	0.33317	88902947	88903146	14	4.54019	2.9221	BL_Hypo_E16-DLX1_filtered_peak_689	1	Slc4a4	solute carrier family 4 (anion exchanger), member 4
chr7	58822226	58822227	mpeaks_492	0.33317	58822115	58822359	14	4.54019	2.9221	BL_Hypo_E16-DLX1_filtered_peak_773	1	Atp10a	ATPase, class V, type 10A
chr7	100723928	100723929	mpeaks_493	0.33317	100723801	100724081	14	4.54019	2.9221	BL_Hypo_E16-DLX1_filtered_peak_790	1	Fam168a	family with sequence similarity 168, member A
chr8	41054795	41054796	mpeaks_494	0.33317	41054700	41054899	14	4.54019	2.9221	BL_Hypo_E16-DLX1_filtered_peak_812	1	Mtus1; Gm16193	mitochondrial tumor suppressor 1; predicted gene 16193
chr8	95808114	95808115	mpeaks_495	0.33317	95807701	95808160	14	4.54019	2.9221	BL_Hypo_E16-DLX1_filtered_peak_825	1	4930513N10Rik	RIKEN cDNA 4930513N10 gene
chr13	22035675	22035676	mpeaks_496	0.33317	22035572	22035771	14	4.54019	2.9221	BL_Hypo_E16-DLX1_filtered_peak_163	2	Hist1h2bk; Hist1h2ah	histone cluster 1, H2bk; histone cluster 1, H2ah
chr18	31759757	31759758	mpeaks_497	0.33317	31759647	31759900	14	4.54019	2.9221	BL_Hypo_E16-DLX1_filtered_peak_351	2	Ammecr1l	AMME chromosomal region gene 1-like
chr4	86612162	86612163	mpeaks_498	0.33317	86612094	86612293	14	4.54019	2.9221	BL_Hypo_E16-DLX1_filtered_peak_616	2	Haus6	HAUS augmin-like complex, subunit 6
chr4	118180112	118180113	mpeaks_499	0.33317	118180049	118180275	14	4.54019	2.9221	BL_Hypo_E16-DLX1_filtered_peak_622	2	Kdm4a	lysine (K)-specific demethylase 4A
chr6	70844250	70844251	mpeaks_500	0.33317	70844064	70844364	14	4.54019	2.9221	BL_Hypo_E16-DLX1_filtered_peak_737	2	Eif2ak3	eukaryotic translation initiation factor 2 alpha kinase 3
chr7	25238283	25238284	mpeaks_501	0.33317	25238186	25238661	14	4.54019	2.9221	BL_Hypo_E16-DLX1_filtered_peak_765a	2	Gsk3a	glycogen synthase kinase 3 alpha
chr1	193662805	193662806	mpeaks_502	0.33317	193662615	193662911	14	4.54019	2.9221	BL_Hypo_E16-DLX1_filtered_peak_36	3	Plxna2; 4631405K08Rik	plexin A2; RIKEN cDNA 4631405K08 gene
chr11	66849224	66849225	mpeaks_503	0.33317	66849055	66849326	14	4.54019	2.9221	BL_Hypo_E16-DLX1_filtered_peak_92	3	Gm12298; Gm12297	predicted gene 12298; predicted gene 12297
chr11	104196068	104196069	mpeaks_504	0.33317	104195942	104196141	14	4.54019	2.9221	BL_Hypo_E16-DLX1_filtered_peak_112	3	Mapt; Sppl2c	microtubule-associated protein tau; signal peptide peptidase 2C
chr13	25547738	25547739	mpeaks_505	0.33317	25547677	25547876	14	4.54019	2.9221	BL_Hypo_E16-DLX1_filtered_peak_168	3	Gm11349; Tpi-rs8	predicted gene 11349; triosephosphate isomerase related sequence 8
chr13	42270780	42270781	mpeaks_506	0.33317	42270644	42270843	14	4.54019	2.9221	BL_Hypo_E16-DLX1_filtered_peak_176	3	Edn1; Hivep1	endothelin 1; human immunodeficiency virus type I enhancer binding protein 1
chr13	102142467	102142468	mpeaks_507	0.33317	102142365	102142574	14	4.54019	2.9221	BL_Hypo_E16-DLX1_filtered_peak_206	3	Gm25808; Pik3r1	predicted gene, 25808; phosphatidylinositol 3-kinase, regulatory subunit, polypeptide 1 (p85 alpha)
chr14	43881732	43881733	mpeaks_508	0.33317	43881649	43881850	14	4.54019	2.9221	BL_Hypo_E16-DLX1_filtered_peak_245	3	Ear-ps8; Ear1	eosinophil-associated, ribonuclease A family, pseudogene 8; eosinophil-associated, ribonuclease A family, member 1
chr14	81477965	81477966	mpeaks_509	0.33317	81477867	81478261	14	4.54019	2.9221	BL_Hypo_E16-DLX1_filtered_peak_258	3	Gm22891; Gm9578	predicted gene, 22891; predicted gene 9578
chr14	81681350	81681351	mpeaks_510	0.33317	81681219	81681443	14	4.54019	2.9221	BL_Hypo_E16-DLX1_filtered_peak_260	3	Gm22891; Gm9578	predicted gene, 22891; predicted gene 9578
chr16	77760293	77760294	mpeaks_511	0.33317	77760148	77760456	14	4.54019	2.9221	BL_Hypo_E16-DLX1_filtered_peak_306	3	Gm17333; Mir99ahg	predicted gene, 17333; Mir99a and Mirlet7c-1 host gene (non-protein coding)
chr16	78697629	78697630	mpeaks_512	0.33317	78697390	78697698	14	4.54019	2.9221	BL_Hypo_E16-DLX1_filtered_peak_307	3	Chodl; Gm24861	chondrolectin; predicted gene, 24861
chr16	97235095	97235096	mpeaks_513	0.33317	97234985	97235219	14	4.54019	2.9221	BL_Hypo_E16-DLX1_filtered_peak_310	3	Bace2; Dscam	beta-site APP-cleaving enzyme 2; Down syndrome cell adhesion molecule
chr17	17234789	17234790	mpeaks_514	0.33317	17234693	17234997	14	4.54019	2.9221	BL_Hypo_E16-DLX1_filtered_peak_322	3	Gm6712; Zfp97	predicted gene 6712; zinc finger protein 97
chr17	17294622	17294623	mpeaks_515	0.33317	17294565	17294764	14	4.54019	2.9221	BL_Hypo_E16-DLX1_filtered_peak_323	3	Gm6712; Zfp97	predicted gene 6712; zinc finger protein 97
chr18	33552700	33552701	mpeaks_516	0.33317	33552583	33552872	14	4.54019	2.9221	BL_Hypo_E16-DLX1_filtered_peak_353	3	Epb41l4aos; Gm10549	erythrocyte membrane protein band 4.1 like 4a, opposite strand; predicted gene 10549
chr19	26845561	26845562	mpeaks_517	0.33317	26845444	26845643	14	4.54019	2.9221	BL_Hypo_E16-DLX1_filtered_peak_377	3	Gm815; 4931403E22Rik	predicted gene 815; RIKEN cDNA 4931403E22 gene
chr3	69756696	69756697	mpeaks_518	0.33317	69756599	69756806	14	4.54019	2.9221	BL_Hypo_E16-DLX1_filtered_peak_573	3	Sptssb; Nmd3	serine palmitoyltransferase, small subunit B; NMD3 ribosome export adaptor
chr4	33846173	33846174	mpeaks_519	0.33317	33846087	33846367	14	4.54019	2.9221	BL_Hypo_E16-DLX1_filtered_peak_599	3	Cnr1; Gm24341	cannabinoid receptor 1 (brain); predicted gene, 24341
chr4	152833786	152833787	mpeaks_520	0.33317	152833689	152833924	14	4.54019	2.9221	BL_Hypo_E16-DLX1_filtered_peak_675	3	Gm25779; Gm833	predicted gene, 25779; predicted gene 833
chr5	42777400	42777401	mpeaks_521	0.33317	42777201	42777474	14	4.54019	2.9221	BL_Hypo_E16-DLX1_filtered_peak_681	3	Cpeb2; Gm16223	cytoplasmic polyadenylation element binding protein 2; predicted gene 16223
chr6	10969818	10969819	mpeaks_522	0.33317	10969615	10969945	14	4.54019	2.9221	BL_Hypo_E16-DLX1_filtered_peak_723	3	Ndufa4; Gm27894	NADH dehydrogenase (ubiquinone) 1 alpha subcomplex, 4; predicted gene, 27894
chr6	80975320	80975321	mpeaks_523	0.33317	80975141	80975385	14	4.54019	2.9221	BL_Hypo_E16-DLX1_filtered_peak_740	3	Gm26264; Lrrtm4	predicted gene, 26264; leucine rich repeat transmembrane neuronal 4
chr9	41736261	41736262	mpeaks_524	0.33317	41736158	41736381	14	4.54019	2.9221	BL_Hypo_E16-DLX1_filtered_peak_860	3	Sorl1; Gm8707	sortilin-related receptor, LDLR class A repeats-containing; predicted gene 8707
chr9	61510548	61510549	mpeaks_525	0.33317	61510448	61510684	14	4.54019	2.9221	BL_Hypo_E16-DLX1_filtered_peak_868	3	Rplp1; Tle3	ribosomal protein, large, P1; transducin-like enhancer of split 3
chrX	135963531	135963532	mpeaks_526	0.33317	135963361	135963583	14	4.54019	2.9221	BL_Hypo_E16-DLX1_filtered_peak_888	3	Gm15016; Bhlhb9	predicted gene 15016; basic helix-loop-helix domain containing, class B9
chr4	147617556	147617557	mpeaks_527	0.45672	147617464	147617683	15	4.68871	2.90716	BL_Hypo_E16-DLX1_filtered_peak_671	1	Zfp979	zinc finger protein 979
chr2	177381975	177381976	mpeaks_528	1.52794	177381862	177382098	23	6.14007	2.90668	BL_Hypo_E16-DLX1_filtered_peak_507	3	Gm14418; Gm14412	predicted gene 14418; predicted gene 14412
chr2	177495479	177495480	mpeaks_529	3.13137	177495344	177495584	34	8.14162	2.90536	BL_Hypo_E16-DLX1_filtered_peak_521	3	Gm14403; Zfp970	predicted gene 14403; zinc finger protein 970
chr13	77397279	77397280	mpeaks_530	0.91058	77396910	77397393	19	5.33988	2.87843	BL_Hypo_E16-DLX1_filtered_peak_194b	1	2210408I21Rik	RIKEN cDNA 2210408I21 gene
chr2	130209255	130209256	mpeaks_531	0.91058	130208496	130209542	19	5.33988	2.87843	BL_Hypo_E16-DLX1_filtered_peak_432c	1	Tmc2	transmembrane channel-like gene family 2
chr6	148028726	148028727	mpeaks_532	0.91058	148028615	148028911	19	5.33988	2.87843	BL_Hypo_E16-DLX1_filtered_peak_756	1	Far2os2	fatty acyl CoA reductase 2, opposite strand 2
chr2	174979161	174979162	mpeaks_533	0.91058	174979061	174979300	19	5.33988	2.87843	BL_Hypo_E16-DLX1_filtered_peak_445	3	Gm14444; Gm14616	predicted gene 14444; predicted gene 14616
chr2	177229943	177229944	mpeaks_534	3.31677	177229832	177230053	36	8.35397	2.86901	BL_Hypo_E16-DLX1_filtered_peak_481	2	Gm14400	predicted gene 14400
chr10	90259142	90259143	mpeaks_535	0.33317	90259055	90259254	14	4.40683	2.85783	BL_Hypo_E16-DLX1_filtered_peak_67	1	Anks1b	ankyrin repeat and sterile alpha motif domain containing 1B
chr14	64202284	64202285	mpeaks_536	0.33317	64202113	64202348	14	4.40683	2.85783	BL_Hypo_E16-DLX1_filtered_peak_252	1	Msra	methionine sulfoxide reductase A
chr3	118626667	118626668	mpeaks_537	0.33317	118626581	118626780	14	4.40683	2.85783	BL_Hypo_E16-DLX1_filtered_peak_584	1	Dpyd	dihydropyrimidine dehydrogenase
chr13	63014573	63014574	mpeaks_538	0.33317	63014491	63014703	14	4.40683	2.85783	BL_Hypo_E16-DLX1_filtered_peak_187	2	2010111I01Rik	RIKEN cDNA 2010111I01 gene
chr13	64432358	64432359	mpeaks_539	0.33317	64432252	64432474	14	4.40683	2.85783	BL_Hypo_E16-DLX1_filtered_peak_188	2	Cdk20	cyclin-dependent kinase 20
chr13	34089058	34089059	mpeaks_540	0.33317	34088899	34089098	14	4.40683	2.85783	BL_Hypo_E16-DLX1_filtered_peak_175	3	Tubb2b; Tubb2a	tubulin, beta 2B class IIB; tubulin, beta 2A class IIA
chr15	71756934	71756935	mpeaks_541	0.33317	71756741	71757057	14	4.40683	2.85783	BL_Hypo_E16-DLX1_filtered_peak_279	3	Gm22519; Fam135b	predicted gene, 22519; family with sequence similarity 135, member B
chr16	71262503	71262504	mpeaks_542	0.33317	71262412	71262693	14	4.40683	2.85783	BL_Hypo_E16-DLX1_filtered_peak_303	3	Gm22797; Gm24968	predicted gene, 22797; predicted gene, 24968
chr18	64722051	64722052	mpeaks_543	0.33317	64721955	64722307	14	4.40683	2.85783	BL_Hypo_E16-DLX1_filtered_peak_360	3	Gm23016; Atp8b1	predicted gene, 23016; ATPase, class I, type 8B, member 1
chr2	178629806	178629807	mpeaks_544	0.33317	178629721	178630016	14	4.40683	2.85783	BL_Hypo_E16-DLX1_filtered_peak_554	3	Gm14314; Cdh26	predicted gene 14314; cadherin-like 26
chr9	47923978	47923979	mpeaks_545	0.33317	47923905	47924130	14	4.40683	2.85783	BL_Hypo_E16-DLX1_filtered_peak_864	3	Nxpe2; Cadm1	neurexophilin and PC-esterase domain family, member 2; cell adhesion molecule 1
chr2	177546865	177546866	mpeaks_546	1.92753	177546767	177547014	27	6.66988	2.84629	BL_Hypo_E16-DLX1_filtered_peak_534	3	Gm14406; Gm16363	predicted gene 14406; predicted gene 16363
chr2	177771889	177771890	mpeaks_547	1.33856	177771696	177771977	23	5.93495	2.83662	BL_Hypo_E16-DLX1_filtered_peak_545	2	Gm14322	predicted gene 14322
chr9	19575638	19575639	mpeaks_548	1.32244	19575441	19575648	23	5.91821	2.83093	BL_Hypo_E16-DLX1_filtered_peak_847b	3	Olfr855; Olfr854	olfactory receptor 855; olfactory receptor 854
chr4	147512372	147512373	mpeaks_549	2.72239	147512289	147512488	33	7.6355	2.82235	BL_Hypo_E16-DLX1_filtered_peak_659	1	Zfp982	zinc finger protein 982
chr4	147442642	147442643	mpeaks_550	1.09483	147442548	147442770	21	5.54153	2.82125	BL_Hypo_E16-DLX1_filtered_peak_657	1	Gm26624; C230088H06Rik	predicted gene, 26624; RIKEN cDNA C230088H06 gene
chr3	80207271	80207272	mpeaks_551	1.09483	80207103	80207393	21	5.54153	2.82125	BL_Hypo_E16-DLX1_filtered_peak_575	3	Gm6706; Fam198b	predicted gene 6706; family with sequence similarity 198, member B
chrY	8856877	8856878	mpeaks_552	1.09483	8856778	8856986	21	5.54153	2.82125	BL_Hypo_E16-DLX1_filtered_peak_890	3	Gm21292; Gm20825	predicted gene, 21292; predicted gene, 20825
chr2	177264885	177264886	mpeaks_553	4.12457	177264789	177265243	43	9.35163	2.81769	BL_Hypo_E16-DLX1_filtered_peak_490	1	Gm14409	predicted gene 14409
chr2	177128666	177128667	mpeaks_554	1.03491	177128559	177128777	21	5.47424	2.79687	BL_Hypo_E16-DLX1_filtered_peak_472	2	Gm14411	predicted gene 14411
chr2	177080774	177080775	mpeaks_555	1.67937	177080675	177080927	26	6.32012	2.79289	BL_Hypo_E16-DLX1_filtered_peak_469	1	Gm14401	predicted gene 14401
chr4	145428599	145428600	mpeaks_556	2.86234	145428349	145428644	35	7.85603	2.79147	BL_Hypo_E16-DLX1_filtered_peak_632	1	Platr16	pluripotency associated transcript 16
chr11	46312737	46312738	mpeaks_557	0.37232	46312549	46312784	16	4.59746	2.78758	BL_Hypo_E16-DLX1_filtered_peak_87	1	Cyfip2	cytoplasmic FMR1 interacting protein 2
chr14	20767202	20767203	mpeaks_558	0.37232	20766977	20767325	16	4.59746	2.78758	BL_Hypo_E16-DLX1_filtered_peak_219	1	Camk2g	calcium/calmodulin-dependent protein kinase II gamma
chr4	5724381	5724382	mpeaks_559	0.37232	5724257	5724470	16	4.59746	2.78758	BL_Hypo_E16-DLX1_filtered_peak_592	1	Fam110b	family with sequence similarity 110, member B
chr7	96779801	96779802	mpeaks_560	0.37232	96779730	96779932	16	4.59746	2.78758	BL_Hypo_E16-DLX1_filtered_peak_784	1	Tenm4	teneurin transmembrane protein 4
chr3	95588737	95588738	mpeaks_561	0.37232	95588634	95588874	16	4.59746	2.78758	BL_Hypo_E16-DLX1_filtered_peak_581	2	Hormad1; Golph3l	HORMA domain containing 1; golgi phosphoprotein 3-like
chr11	64156882	64156883	mpeaks_562	0.37232	64156765	64157032	16	4.59746	2.78758	BL_Hypo_E16-DLX1_filtered_peak_91	3	Gm12290; 2810001G20Rik	predicted gene 12290; RIKEN cDNA 2810001G20 gene
chr9	111869743	111869744	mpeaks_563	0.37232	111869471	111869766	16	4.59746	2.78758	BL_Hypo_E16-DLX1_filtered_peak_876	3	Arpp21; Stac	cyclic AMP-regulated phosphoprotein, 21; src homology three (SH3) and cysteine rich domain
chr2	130208598	130208599	mpeaks_564	0.33317	130208496	130209542	15	4.40832	2.77846	BL_Hypo_E16-DLX1_filtered_peak_432a	1	Tmc2	transmembrane channel-like gene family 2
chr12	49945575	49945576	mpeaks_565	0.33317	49945461	49946057	15	4.40832	2.77846	BL_Hypo_E16-DLX1_filtered_peak_131	3	Prkd1; Gm7481	protein kinase D1; predicted gene 7481
chr14	41466902	41466903	mpeaks_566	1.17542	41466796	41467055	23	5.75373	2.7753	BL_Hypo_E16-DLX1_filtered_peak_228	3	Gm2878; Gm7954	predicted gene 2878; predicted gene 7954
chr2	177280308	177280309	mpeaks_567	1.70475	177280201	177280408	27	6.42946	2.7744	BL_Hypo_E16-DLX1_filtered_peak_495	3	Gm14412; Gm14409	predicted gene 14412; predicted gene 14409
chr4	147498225	147498226	mpeaks_568	1.11558	147498134	147498340	22	5.56451	2.76848	BL_Hypo_E16-DLX1_filtered_peak_658	1	Zfp982	zinc finger protein 982
chr8	93933387	93933388	mpeaks_569	0.19779	93933229	93933428	14	4.21914	2.7682	BL_Hypo_E16-DLX1_filtered_peak_821	1	Gnao1	guanine nucleotide binding protein, alpha O
chr19	9899734	9899735	mpeaks_570	0.19779	9899550	9899749	14	4.21914	2.7682	BL_Hypo_E16-DLX1_filtered_peak_370	2	Incenp	inner centromere protein
chr13	97407305	97407306	mpeaks_571	0.19779	97407222	97407487	14	4.21914	2.7682	BL_Hypo_E16-DLX1_filtered_peak_205	3	Lncenc1; C430039J16Rik	long non-coding RNA, embryonic stem cells expressed 1; RIKEN cDNA C430039J16 gene
chr14	81816522	81816523	mpeaks_572	0.19779	81816370	81816575	14	4.21914	2.7682	BL_Hypo_E16-DLX1_filtered_peak_261	3	Gm22891; Gm9578	predicted gene, 22891; predicted gene 9578
chr2	177562316	177562317	mpeaks_573	1.73691	177562164	177562450	28	6.46339	2.7353	BL_Hypo_E16-DLX1_filtered_peak_536	3	Gm14406; Gm16363	predicted gene 14406; predicted gene 16363
chr19	50306440	50306441	mpeaks_574	0.55616	50306301	50306515	18	4.80511	2.73451	BL_Hypo_E16-DLX1_filtered_peak_382	1	Sorcs1	sortilin-related VPS10 domain containing receptor 1
chr8	111491559	111491560	mpeaks_575	0.55616	111491293	111491682	18	4.80511	2.73451	BL_Hypo_E16-DLX1_filtered_peak_832	1	Wdr59	WD repeat domain 59
chr14	64949951	64949952	mpeaks_576	0.55616	64949845	64950186	18	4.80511	2.73451	BL_Hypo_E16-DLX1_filtered_peak_253	2	Hmbox1; Ints9	homeobox containing 1; integrator complex subunit 9
chr12	74075158	74075159	mpeaks_577	0	74075054	74075384	13	3.9709	2.7273	BL_Hypo_E16-DLX1_filtered_peak_142	1	Syt16	synaptotagmin XVI
chr12	74174037	74174038	mpeaks_578	0	74173956	74174172	13	3.9709	2.7273	BL_Hypo_E16-DLX1_filtered_peak_143	1	Syt16	synaptotagmin XVI
chr13	83734465	83734466	mpeaks_579	0	83734235	83734489	13	3.9709	2.7273	BL_Hypo_E16-DLX1_filtered_peak_195	1	C130071C03Rik	RIKEN cDNA C130071C03 gene
chr15	44706853	44706854	mpeaks_580	0	44706671	44706909	13	3.9709	2.7273	BL_Hypo_E16-DLX1_filtered_peak_274	1	Sybu	syntabulin (syntaxin-interacting)
chr2	37908941	37908942	mpeaks_581	0	37908778	37909000	13	3.9709	2.7273	BL_Hypo_E16-DLX1_filtered_peak_402	1	Dennd1a	DENN/MADD domain containing 1A
chr2	71517132	71517133	mpeaks_582	0	71517042	71517277	13	3.9709	2.7273	BL_Hypo_E16-DLX1_filtered_peak_413	1	Metap1d; Dlx1as	methionyl aminopeptidase type 1D (mitochondrial); distal-less homeobox 1, antisense
chr2	168207239	168207240	mpeaks_583	0	168207158	168207432	13	3.9709	2.7273	BL_Hypo_E16-DLX1_filtered_peak_441	1	Gm20716	predicted gene 20716
chr4	104519569	104519570	mpeaks_584	0	104519475	104519755	13	3.9709	2.7273	BL_Hypo_E16-DLX1_filtered_peak_620	1	Dab1	disabled 1
chr4	128688675	128688676	mpeaks_585	0	128688540	128688790	13	3.9709	2.7273	BL_Hypo_E16-DLX1_filtered_peak_627	1	Phc2	polyhomeotic-like 2 (Drosophila)
chr5	76828800	76828801	mpeaks_586	0	76828692	76829072	13	3.9709	2.7273	BL_Hypo_E16-DLX1_filtered_peak_686	1	C530008M17Rik	RIKEN cDNA C530008M17 gene
chr5	142107997	142107998	mpeaks_587	0	142107812	142108122	13	3.9709	2.7273	BL_Hypo_E16-DLX1_filtered_peak_712	1	Sdk1	sidekick cell adhesion molecule 1
chr6	40393456	40393457	mpeaks_588	0	40393354	40393553	13	3.9709	2.7273	BL_Hypo_E16-DLX1_filtered_peak_730	1	Agk	acylglycerol kinase
chr6	125618119	125618120	mpeaks_589	0	125618026	125618225	13	3.9709	2.7273	BL_Hypo_E16-DLX1_filtered_peak_746	1	Vwf	Von Willebrand factor
chr6	134887862	134887863	mpeaks_590	0	134887764	134888042	13	3.9709	2.7273	BL_Hypo_E16-DLX1_filtered_peak_751	1	Gpr19	G protein-coupled receptor 19
chr7	28810825	28810826	mpeaks_591	0	28810435	28810887	13	3.9709	2.7273	BL_Hypo_E16-DLX1_filtered_peak_767b	1	Hnrnpl	heterogeneous nuclear ribonucleoprotein L
chr8	40427023	40427024	mpeaks_592	0	40426996	40427276	13	3.9709	2.7273	BL_Hypo_E16-DLX1_filtered_peak_811	1	Zdhhc2	zinc finger, DHHC domain containing 2
chr8	109707392	109707393	mpeaks_593	0	109707258	109707601	13	3.9709	2.7273	BL_Hypo_E16-DLX1_filtered_peak_831	1	Zfp821	zinc finger protein 821
chr9	34868408	34868409	mpeaks_594	0	34868235	34868434	13	3.9709	2.7273	BL_Hypo_E16-DLX1_filtered_peak_853	1	Kirrel3	kin of IRRE like 3 (Drosophila)
chr7	99141433	99141434	mpeaks_595	0	99141239	99141485	13	3.9709	2.7273	BL_Hypo_E16-DLX1_filtered_peak_788	2	Uvrag	UV radiation resistance associated gene
chr8	27350978	27350979	mpeaks_596	0	27350883	27351082	13	3.9709	2.7273	BL_Hypo_E16-DLX1_filtered_peak_808	2	Tex24	testis expressed gene 24
chr9	44921104	44921105	mpeaks_597	0	44921009	44921288	13	3.9709	2.7273	BL_Hypo_E16-DLX1_filtered_peak_862	2	Atp5l	ATP synthase, H+ transporting, mitochondrial F0 complex, subunit G
chr1	138017835	138017836	mpeaks_598	0	138017681	138017962	13	3.9709	2.7273	BL_Hypo_E16-DLX1_filtered_peak_25	3	Ptprc; Gm4258	protein tyrosine phosphatase, receptor type, C; predicted gene 4258
chr12	27909921	27909922	mpeaks_599	0	27909731	27910018	13	3.9709	2.7273	BL_Hypo_E16-DLX1_filtered_peak_124	3	Gm25923; Gm24326	predicted gene, 25923; predicted gene, 24326
chr15	23744807	23744808	mpeaks_600	0	23744588	23744923	13	3.9709	2.7273	BL_Hypo_E16-DLX1_filtered_peak_269	3	Gm22810; Gm23980	predicted gene, 22810; predicted gene, 23980
chr16	73128185	73128186	mpeaks_601	0	73127961	73128301	13	3.9709	2.7273	BL_Hypo_E16-DLX1_filtered_peak_304	3	Gm25699; Robo1	predicted gene, 25699; roundabout guidance receptor 1
chr18	78521092	78521093	mpeaks_602	0	78520982	78521181	13	3.9709	2.7273	BL_Hypo_E16-DLX1_filtered_peak_366	3	Gm26430; Gm6133	predicted gene, 26430; predicted gene 6133
chr19	15053042	15053043	mpeaks_603	0	15052950	15053149	13	3.9709	2.7273	BL_Hypo_E16-DLX1_filtered_peak_374	3	Gm24319; Gm5513	predicted gene, 24319; predicted pseudogene 5513
chr2	65833085	65833086	mpeaks_604	0	65832980	65833198	13	3.9709	2.7273	BL_Hypo_E16-DLX1_filtered_peak_408	3	Csrnp3; Scn2a1	cysteine-serine-rich nuclear protein 3; sodium channel, voltage-gated, type II, alpha 1
chr3	31468082	31468083	mpeaks_605	0	31467997	31468196	13	3.9709	2.7273	BL_Hypo_E16-DLX1_filtered_peak_561	3	Kcnmb2; Gm15496	potassium large conductance calcium-activated channel, subfamily M, beta member 2; predicted gene 15496
chr3	66746962	66746963	mpeaks_606	0	66746566	66747045	13	3.9709	2.7273	BL_Hypo_E16-DLX1_filtered_peak_570b	3	Shox2; Veph1	short stature homeobox 2; ventricular zone expressed PH domain-containing 1
chr3	68672328	68672329	mpeaks_607	0	68672271	68672499	13	3.9709	2.7273	BL_Hypo_E16-DLX1_filtered_peak_571	3	Il12a; Schip1	interleukin 12a; schwannomin interacting protein 1
chr7	128578992	128578993	mpeaks_608	0	128578507	128579104	13	3.9709	2.7273	BL_Hypo_E16-DLX1_filtered_peak_800b	3	Gm7258; Bag3	predicted gene 7258; BCL2-associated athanogene 3
chr8	108466748	108466749	mpeaks_609	0	108466647	108466846	13	3.9709	2.7273	BL_Hypo_E16-DLX1_filtered_peak_829	3	Zfhx3; Gm22825	zinc finger homeobox 3; predicted gene, 22825
chr6	89734049	89734050	mpeaks_610	0.1163	89733973	89734172	14	4.12893	2.72546	BL_Hypo_E16-DLX1_filtered_peak_742	3	Vmn1r41; Vmn1r40	vomeronasal 1 receptor 41; vomeronasal 1 receptor 40
chr2	176753304	176753305	mpeaks_611	0.20988	176753181	176753454	15	4.23254	2.69882	BL_Hypo_E16-DLX1_filtered_peak_457	2	Gm14390	predicted gene 14390
chr16	3292946	3292947	mpeaks_612	0.20988	3292865	3293076	15	4.23254	2.69882	BL_Hypo_E16-DLX1_filtered_peak_292	3	Gm22862; Gm23215	predicted gene, 22862; predicted gene, 23215
chr9	83686594	83686595	mpeaks_613	0.73371	83686444	83686762	20	5.02364	2.69301	BL_Hypo_E16-DLX1_filtered_peak_871	3	Elovl4; Sh3bgrl2	elongation of very long chain fatty acids (FEN1/Elo2, SUR4/Elo3, yeast)-like 4; SH3 domain binding glutamic acid-rich protein like 2
chr2	177247272	177247273	mpeaks_614	1.54098	177247127	177247462	27	6.15347	2.69278	BL_Hypo_E16-DLX1_filtered_peak_488	3	Gm14409; Gm14400	predicted gene 14409; predicted gene 14400
chr4	147582456	147582457	mpeaks_615	2.68888	147582336	147582600	36	7.60047	2.69165	BL_Hypo_E16-DLX1_filtered_peak_666	1	Zfp985	zinc finger protein 985
chr2	24744530	24744531	mpeaks_616	0.05105	24744472	24744671	14	4.04103	2.68402	BL_Hypo_E16-DLX1_filtered_peak_394	1	Cacna1b	calcium channel, voltage-dependent, N type, alpha 1B subunit
chr1	183595518	183595519	mpeaks_617	0.05105	183595420	183595645	14	4.04103	2.68402	BL_Hypo_E16-DLX1_filtered_peak_34	3	Gm8214; Hhipl2	predicted gene 8214; hedgehog interacting protein-like 2
chr13	62558632	62558633	mpeaks_618	0.05105	62558568	62558767	14	4.04103	2.68402	BL_Hypo_E16-DLX1_filtered_peak_186	3	6720489N17Rik; Gm22615	RIKEN cDNA 6720489N17 gene; predicted gene, 22615
chr17	13345520	13345521	mpeaks_619	0.05105	13345259	13345629	14	4.04103	2.68402	BL_Hypo_E16-DLX1_filtered_peak_317	3	Tcp10c; Gm26500	t-complex protein 10c; predicted gene, 26500
chr18	35215152	35215153	mpeaks_620	0	35215065	35215264	13	3.84917	2.66731	BL_Hypo_E16-DLX1_filtered_peak_354	1	Ctnna1	catenin (cadherin associated protein), alpha 1
chr5	131869972	131869973	mpeaks_621	0	131869816	131870055	13	3.84917	2.66731	BL_Hypo_E16-DLX1_filtered_peak_704	1	Auts2	autism susceptibility candidate 2
chr5	151405647	151405648	mpeaks_622	0	151405496	151405805	13	3.84917	2.66731	BL_Hypo_E16-DLX1_filtered_peak_717	1	1700028E10Rik	RIKEN cDNA 1700028E10 gene
chr6	58933423	58933424	mpeaks_623	0	58933303	58933592	13	3.84917	2.66731	BL_Hypo_E16-DLX1_filtered_peak_734	1	Fam13a	family with sequence similarity 13, member A
chr18	64684924	64684925	mpeaks_624	0	64684836	64685074	13	3.84917	2.66731	BL_Hypo_E16-DLX1_filtered_peak_359	3	Gm23016; Atp8b1	predicted gene, 23016; ATPase, class I, type 8B, member 1
chrX	13395887	13395888	mpeaks_625	0	13395821	13396020	13	3.84917	2.66731	BL_Hypo_E16-DLX1_filtered_peak_882	3	Nyx; Gm9434	nyctalopin; predicted gene 9434
chr13	65347428	65347429	mpeaks_626	0.73599	65347302	65347556	21	5.10483	2.66446	BL_Hypo_E16-DLX1_filtered_peak_189	3	Cbx3-ps5; Zfp369	chromobox 3, pseudogene 5; zinc finger protein 369
chr6	23160673	23160674	mpeaks_627	0.00409	23160511	23160710	14	3.98935	2.65976	BL_Hypo_E16-DLX1_filtered_peak_725	3	Fezf1; Aass	Fez family zinc finger 1; aminoadipate-semialdehyde synthase
chr14	43040048	43040049	mpeaks_628	0.82912	43039937	43040168	22	5.24949	2.65966	BL_Hypo_E16-DLX1_filtered_peak_241	3	Gm6536; Gm10376	predicted gene 6536; predicted gene 10376
chr2	174981273	174981274	mpeaks_629	0.82912	174980856	174981436	22	5.24949	2.65966	BL_Hypo_E16-DLX1_filtered_peak_446	3	Gm14444; Gm14616	predicted gene 14444; predicted gene 14616
chr3	87566310	87566311	mpeaks_630	0.82912	87566161	87566478	22	5.24949	2.65966	BL_Hypo_E16-DLX1_filtered_peak_577	3	Gm25167; Etv3	predicted gene, 25167; ets variant 3
chrY	6843280	6843281	mpeaks_631	1.91845	6843149	6843390	31	6.66026	2.65633	BL_Hypo_E16-DLX1_filtered_peak_889	3	Gm20830; Gm21719	predicted gene, 20830; predicted gene, 21719
chr13	12978144	12978145	mpeaks_632	0.33317	12978040	12978300	17	4.44976	2.65554	BL_Hypo_E16-DLX1_filtered_peak_157	3	Prl2c2; Prl2c3	prolactin family 2, subfamily c, member 2; prolactin family 2, subfamily c, member 3
chr14	42212763	42212764	mpeaks_633	0	42212630	42212972	13	3.79685	2.64165	BL_Hypo_E16-DLX1_filtered_peak_237	3	Gm17165; Gm3573	predicted gene 17165; predicted gene 3573
chr2	177499329	177499330	mpeaks_634	1.64408	177499227	177499447	29	6.28286	2.63924	BL_Hypo_E16-DLX1_filtered_peak_522	1	Gm14403	predicted gene 14403
chr2	177493852	177493853	mpeaks_635	2.12329	177493767	177493977	33	6.89514	2.63639	BL_Hypo_E16-DLX1_filtered_peak_519	3	Gm14403; Zfp970	predicted gene 14403; zinc finger protein 970
chr2	177454391	177454392	mpeaks_636	1.03963	177454295	177454604	24	5.48044	2.63228	BL_Hypo_E16-DLX1_filtered_peak_510	3	Gm14414; Gm14404	predicted gene 14414; predicted gene 14404
chr15	97277108	97277109	mpeaks_637	0.05796	97276914	97277184	15	4.06497	2.62361	BL_Hypo_E16-DLX1_filtered_peak_287	1	Pced1b	PC-esterase domain containing 1B
chr18	62365999	62366000	mpeaks_638	0.05796	62365688	62366068	15	4.06497	2.62361	BL_Hypo_E16-DLX1_filtered_peak_358	1	Htr4	5 hydroxytryptamine (serotonin) receptor 4
chr19	46598974	46598975	mpeaks_639	0.05796	46598807	46599077	15	4.06497	2.62361	BL_Hypo_E16-DLX1_filtered_peak_381	2	Wbp1l	WW domain binding protein 1 like
chr2	21964216	21964217	mpeaks_640	0.05796	21964085	21964438	15	4.06497	2.62361	BL_Hypo_E16-DLX1_filtered_peak_390	3	Gm13337; Gpr158	predicted gene 13337; G protein-coupled receptor 158
chr2	97935053	97935054	mpeaks_641	0.05796	97934953	97935411	15	4.06497	2.62361	BL_Hypo_E16-DLX1_filtered_peak_425	3	Gm13803; Lrrc4c	predicted gene 13803; leucine rich repeat containing 4C
chr5	55294924	55294925	mpeaks_642	0.05796	55294774	55295109	15	4.06497	2.62361	BL_Hypo_E16-DLX1_filtered_peak_684	3	Gm25513; Gm24235	predicted gene, 25513; predicted gene, 24235
chr5	85338313	85338314	mpeaks_643	0.05796	85338224	85338466	15	4.06497	2.62361	BL_Hypo_E16-DLX1_filtered_peak_687	3	Gm24626; Epha5	predicted gene, 24626; Eph receptor A5
chr5	133601362	133601363	mpeaks_644	0.05796	133601266	133601465	15	4.06497	2.62361	BL_Hypo_E16-DLX1_filtered_peak_705	3	Gm15627; Gm10051	predicted gene 15627; predicted pseudogene 10051
chr7	6586662	6586663	mpeaks_645	0.05796	6586594	6586793	15	4.06497	2.62361	BL_Hypo_E16-DLX1_filtered_peak_758	3	Zim1; Olfr1350	zinc finger, imprinted 1; olfactory receptor 1350
chr17	30743143	30743144	mpeaks_646	0	30743009	30743208	14	3.90496	2.62028	BL_Hypo_E16-DLX1_filtered_peak_328	1	Dnah8	dynein, axonemal, heavy chain 8
chr13	97099675	97099676	mpeaks_647	0.26195	97099585	97099786	17	4.29165	2.59059	BL_Hypo_E16-DLX1_filtered_peak_204	1	Fam169a	family with sequence similarity 169, member A
chr4	5724756	5724757	mpeaks_648	0.26195	5724594	5724817	17	4.29165	2.59059	BL_Hypo_E16-DLX1_filtered_peak_593	1	Fam110b	family with sequence similarity 110, member B
chr4	147018338	147018339	mpeaks_649	0.26195	147018191	147018559	17	4.29165	2.59059	BL_Hypo_E16-DLX1_filtered_peak_651	1	Gm26573; C230088H06Rik	predicted gene, 26573; RIKEN cDNA C230088H06 gene
chr5	52655087	52655088	mpeaks_650	0.26195	52654984	52655341	17	4.29165	2.59059	BL_Hypo_E16-DLX1_filtered_peak_683	1	Sepsecs	Sep (O-phosphoserine) tRNA:Sec (selenocysteine) tRNA synthase
chr7	127449343	127449344	mpeaks_651	0.26195	127449161	127449397	17	4.29165	2.59059	BL_Hypo_E16-DLX1_filtered_peak_797	1	B130055M24Rik	RIKEN cDNA B130055M24 gene
chr15	70713463	70713464	mpeaks_652	0.26195	70713371	70713707	17	4.29165	2.59059	BL_Hypo_E16-DLX1_filtered_peak_277	3	Fam135b; Gm23987	family with sequence similarity 135, member B; predicted gene, 23987
chr2	175862277	175862278	mpeaks_653	0.26195	175862179	175862383	17	4.29165	2.59059	BL_Hypo_E16-DLX1_filtered_peak_453	3	Gm6710; Gm2020	predicted gene 6710; predicted gene 2020
chr2	177839565	177839566	mpeaks_654	1.35401	177839453	177839684	28	5.95243	2.58999	BL_Hypo_E16-DLX1_filtered_peak_549	1	Gm14325	predicted gene 14325
chr16	3128338	3128339	mpeaks_655	0.91057	3128010	3128355	24	5.33521	2.58601	BL_Hypo_E16-DLX1_filtered_peak_291	3	Gm23215	predicted gene, 23215
chr2	177340843	177340844	mpeaks_656	0.91057	177340691	177340920	24	5.33521	2.58601	BL_Hypo_E16-DLX1_filtered_peak_503	3	Gm14418; Gm14412	predicted gene 14418; predicted gene 14412
chr2	63963652	63963653	mpeaks_657	0	63963600	63963877	13	3.67801	2.58366	BL_Hypo_E16-DLX1_filtered_peak_407	3	Fign; Gm23503	fidgetin; predicted gene, 23503
chr2	177089383	177089384	mpeaks_658	0.48297	177089297	177089506	20	4.71697	2.58053	BL_Hypo_E16-DLX1_filtered_peak_471	3	Gm14415; Gm14401	predicted gene 14415; predicted gene 14401
chr2	177518814	177518815	mpeaks_659	2.85739	177518707	177518917	41	7.85072	2.57741	BL_Hypo_E16-DLX1_filtered_peak_531	3	Gm16363; Gm14403	predicted gene 16363; predicted gene 14403
chr10	3110401	3110402	mpeaks_660	1.57715	3109864	3110435	30	6.19183	2.57332	BL_Hypo_E16-DLX1_filtered_peak_39b	3	9230019H11Rik	RIKEN cDNA 9230019H11 gene
chr2	177333188	177333189	mpeaks_661	1.12431	177333007	177333578	26	5.5738	2.56723	BL_Hypo_E16-DLX1_filtered_peak_502	3	Gm14418; Gm14412	predicted gene 14418; predicted gene 14412
chr14	41280649	41280650	mpeaks_662	0.33317	41280519	41280768	19	4.5251	2.56477	BL_Hypo_E16-DLX1_filtered_peak_227	1	Gm2832	predicted gene 2832
chr14	41768482	41768483	mpeaks_663	0.33317	41768354	41768553	19	4.5251	2.56477	BL_Hypo_E16-DLX1_filtered_peak_234	3	Gm17062; Gm7929	predicted gene 17062; predicted gene 7929
chr10	3114951	3114952	mpeaks_664	5.12427	3114851	3115070	60	10.4713	2.5477	BL_Hypo_E16-DLX1_filtered_peak_44	3	9230019H11Rik	RIKEN cDNA 9230019H11 gene
chr2	177329685	177329686	mpeaks_665	1.93194	177329528	177330058	34	6.675	2.54616	BL_Hypo_E16-DLX1_filtered_peak_500	3	Gm14418; Gm14412	predicted gene 14418; predicted gene 14412
chr10	3113423	3113424	mpeaks_666	3.85625	3113197	3114006	50	9.00538	2.54563	BL_Hypo_E16-DLX1_filtered_peak_42a	3	9230019H11Rik	RIKEN cDNA 9230019H11 gene
chr2	177206481	177206482	mpeaks_667	0.52494	177206378	177206802	21	4.76296	2.54402	BL_Hypo_E16-DLX1_filtered_peak_476a	2	Gm14410	predicted gene 14410
chr1	126726816	126726817	mpeaks_668	0	126726761	126726960	12	3.43007	2.53249	BL_Hypo_E16-DLX1_filtered_peak_20	1	Nckap5	NCK-associated protein 5
chr10	40884753	40884754	mpeaks_669	0	40884698	40884897	12	3.43007	2.53249	BL_Hypo_E16-DLX1_filtered_peak_52	1	Wasf1	WAS protein family, member 1
chr10	90576551	90576552	mpeaks_670	0	90576457	90576704	12	3.43007	2.53249	BL_Hypo_E16-DLX1_filtered_peak_68	1	Anks1b	ankyrin repeat and sterile alpha motif domain containing 1B
chr14	21368697	21368698	mpeaks_671	0	21368559	21368829	12	3.43007	2.53249	BL_Hypo_E16-DLX1_filtered_peak_221	1	Adk	adenosine kinase
chr14	33063085	33063086	mpeaks_672	0	33062957	33063289	12	3.43007	2.53249	BL_Hypo_E16-DLX1_filtered_peak_226	1	Wdfy4	WD repeat and FYVE domain containing 4
chr18	71418210	71418211	mpeaks_673	0	71418086	71418324	12	3.43007	2.53249	BL_Hypo_E16-DLX1_filtered_peak_362	1	Dcc	deleted in colorectal carcinoma
chr4	41755828	41755829	mpeaks_674	0	41755644	41756035	12	3.43007	2.53249	BL_Hypo_E16-DLX1_filtered_peak_604	1	Galt; Sigmar1; Il11ra1	galactose-1-phosphate uridyl transferase; sigma non-opioid intracellular receptor 1; interleukin 11 receptor, alpha chain 1
chr4	99833132	99833133	mpeaks_675	0	99832913	99833172	12	3.43007	2.53249	BL_Hypo_E16-DLX1_filtered_peak_619b	1	Itgb3bp; Efcab7	integrin beta 3 binding protein (beta3-endonexin); EF-hand calcium binding domain 7
chr5	150477500	150477501	mpeaks_676	0	150477395	150477749	12	3.43007	2.53249	BL_Hypo_E16-DLX1_filtered_peak_714	1	Fry	FRY microtubule binding protein
chr6	29064471	29064472	mpeaks_677	0	29064416	29064616	12	3.43007	2.53249	BL_Hypo_E16-DLX1_filtered_peak_726	1	Lep	leptin
chr6	89035721	89035722	mpeaks_678	0	89035642	89035892	12	3.43007	2.53249	BL_Hypo_E16-DLX1_filtered_peak_741	1	4933427D06Rik	RIKEN cDNA 4933427D06 gene
chr8	47242785	47242786	mpeaks_679	0	47242694	47242893	12	3.43007	2.53249	BL_Hypo_E16-DLX1_filtered_peak_813	1	Stox2	storkhead box 2
chr8	95243354	95243355	mpeaks_680	0	95243154	95243434	12	3.43007	2.53249	BL_Hypo_E16-DLX1_filtered_peak_824	1	Cngb1	cyclic nucleotide gated channel beta 1
chr9	58055870	58055871	mpeaks_681	0	58055796	58056058	12	3.43007	2.53249	BL_Hypo_E16-DLX1_filtered_peak_866	1	Ccdc33	coiled-coil domain containing 33
chr1	91250130	91250131	mpeaks_682	0	91250038	91250282	12	3.43007	2.53249	BL_Hypo_E16-DLX1_filtered_peak_18	2	Ube2f	ubiquitin-conjugating enzyme E2F (putative)
chr11	97884282	97884283	mpeaks_683	0	97884197	97884419	12	3.43007	2.53249	BL_Hypo_E16-DLX1_filtered_peak_107	2	Fbxo47; Gm11630	F-box protein 47; predicted gene 11630
chr13	21487956	21487957	mpeaks_684	0	21487896	21488102	12	3.43007	2.53249	BL_Hypo_E16-DLX1_filtered_peak_162	2	Gm23779	predicted gene, 23779
chr13	29986230	29986231	mpeaks_685	0	29986097	29986358	12	3.43007	2.53249	BL_Hypo_E16-DLX1_filtered_peak_173	2	E2f3	E2F transcription factor 3
chr13	96387915	96387916	mpeaks_686	0	96387828	96388085	12	3.43007	2.53249	BL_Hypo_E16-DLX1_filtered_peak_203	2	Poc5	POC5 centriolar protein
chr19	8802268	8802269	mpeaks_687	0	8802202	8802465	12	3.43007	2.53249	BL_Hypo_E16-DLX1_filtered_peak_369	2	Zbtb3	zinc finger and BTB domain containing 3
chr2	25224845	25224846	mpeaks_688	0	25224736	25224940	12	3.43007	2.53249	BL_Hypo_E16-DLX1_filtered_peak_395	2	Tubb4b	tubulin, beta 4B class IVB
chr5	150665698	150665699	mpeaks_689	0	150665602	150665878	12	3.43007	2.53249	BL_Hypo_E16-DLX1_filtered_peak_715	2	N4bp2l2	NEDD4 binding protein 2-like 2
chr6	47788021	47788022	mpeaks_690	0	47787962	47788161	12	3.43007	2.53249	BL_Hypo_E16-DLX1_filtered_peak_731	2	Rny1; Rpl31-ps7	RNA, Y1 small cytoplasmic, Ro-associated; ribosomal protein L31, pseudogene 7
chr9	21955596	21955597	mpeaks_691	0	21955546	21955812	12	3.43007	2.53249	BL_Hypo_E16-DLX1_filtered_peak_849	2	Swsap1	SWIM type zinc finger 7 associated protein 1
chr11	28735334	28735335	mpeaks_692	0	28735239	28735509	12	3.43007	2.53249	BL_Hypo_E16-DLX1_filtered_peak_86	3	Mir216b; 2810471M01Rik	microRNA 216b; RIKEN cDNA 2810471M01 gene
chr13	6398716	6398717	mpeaks_693	0	6398637	6398904	12	3.43007	2.53249	BL_Hypo_E16-DLX1_filtered_peak_153	3	Pitrm1; Gm26259	pitrilysin metallepetidase 1; predicted gene, 26259
chr13	13860972	13860973	mpeaks_694	0	13860771	13861076	12	3.43007	2.53249	BL_Hypo_E16-DLX1_filtered_peak_158	3	B3galnt2; Gng4	UDP-GalNAc:betaGlcNAc beta 1,3-galactosaminyltransferase, polypeptide 2; guanine nucleotide binding protein (G protein), gamma 4
chr13	58768379	58768380	mpeaks_695	0	58768278	58768632	12	3.43007	2.53249	BL_Hypo_E16-DLX1_filtered_peak_181	3	Ntrk2; Slc28a3	neurotrophic tyrosine kinase, receptor, type 2; solute carrier family 28 (sodium-coupled nucleoside transporter), member 3
chr13	69442843	69442844	mpeaks_696	0	69442728	69443044	12	3.43007	2.53249	BL_Hypo_E16-DLX1_filtered_peak_192	3	Papd7; Gm4812	PAP associated domain containing 7; predicted gene 4812
chr15	70713923	70713924	mpeaks_697	0	70713834	70714033	12	3.43007	2.53249	BL_Hypo_E16-DLX1_filtered_peak_278	3	Fam135b; Gm23987	family with sequence similarity 135, member B; predicted gene, 23987
chr18	77181831	77181832	mpeaks_698	0	77181603	77181845	12	3.43007	2.53249	BL_Hypo_E16-DLX1_filtered_peak_364	3	Gm7276; Pias2	predicted gene 7276; protein inhibitor of activated STAT 2
chr6	103844383	103844384	mpeaks_699	0	103844286	103844485	12	3.43007	2.53249	BL_Hypo_E16-DLX1_filtered_peak_745	3	Cntn6; Gm25656	contactin 6; predicted gene, 25656
chr9	37586874	37586875	mpeaks_700	0	37586814	37587028	12	3.43007	2.53249	BL_Hypo_E16-DLX1_filtered_peak_856	3	Spa17; Nrgn	sperm autoantigenic protein 17; neurogranin
chr9	84762168	84762169	mpeaks_701	0	84762045	84762262	12	3.43007	2.53249	BL_Hypo_E16-DLX1_filtered_peak_872	3	Gm11114; Gm26126	predicted gene 11114; predicted gene, 26126
chr4	145574113	145574114	mpeaks_702	2.29431	145573944	145574245	38	7.16205	2.52498	BL_Hypo_E16-DLX1_filtered_peak_641	2	Gm13228	predicted gene 13228
chr4	145449002	145449003	mpeaks_703	2.73751	145448908	145449107	42	7.65156	2.50799	BL_Hypo_E16-DLX1_filtered_peak_636	1	Gm13230; Platr16	predicted gene 13230; pluripotency associated transcript 16
chr8	128376785	128376786	mpeaks_704	0	128376745	128377090	13	3.51578	2.50509	BL_Hypo_E16-DLX1_filtered_peak_840	1	Nrp1	neuropilin 1
chr15	74993991	74993992	mpeaks_705	0	74993814	74994118	13	3.51578	2.50509	BL_Hypo_E16-DLX1_filtered_peak_280	2	Ly6a	lymphocyte antigen 6 complex, locus A
chr2	175075632	175075633	mpeaks_706	0.39387	175075369	175075673	21	4.6222	2.49499	BL_Hypo_E16-DLX1_filtered_peak_450	3	Gm14387; Gm14393	predicted gene 14387; predicted gene 14393
chr2	177051970	177051971	mpeaks_707	0.30255	177051757	177052082	19	4.33683	2.49411	BL_Hypo_E16-DLX1_filtered_peak_461	2	Gm14421	predicted gene 14421
chr4	146905896	146905897	mpeaks_708	0.04944	146905707	146906076	17	4.03721	2.48717	BL_Hypo_E16-DLX1_filtered_peak_648	1	Gm21411; Gm26573	predicted gene, 21411; predicted gene, 26573
chr14	44016254	44016255	mpeaks_709	0.33317	44016131	44016330	20	4.43083	2.47707	BL_Hypo_E16-DLX1_filtered_peak_248	3	Gm8194; Ang6	predicted gene 8194; angiogenin, ribonuclease A family, member 6
chr4	98444965	98444966	mpeaks_710	0	98444820	98445102	12	3.31992	2.47679	BL_Hypo_E16-DLX1_filtered_peak_617	1	Inadl	InaD-like (Drosophila)
chr8	37598393	37598394	mpeaks_711	0	37598278	37598541	12	3.31992	2.47679	BL_Hypo_E16-DLX1_filtered_peak_810	1	Sgcz	sarcoglycan zeta
chr10	128696339	128696340	mpeaks_712	0	128696280	128696614	12	3.31992	2.47679	BL_Hypo_E16-DLX1_filtered_peak_78	2	Rab5b; Cdk2	RAB5B, member RAS oncogene family; cyclin-dependent kinase 2
chr18	65427462	65427463	mpeaks_713	0	65427326	65427677	12	3.31992	2.47679	BL_Hypo_E16-DLX1_filtered_peak_361	2	Gm22567	predicted gene, 22567
chr11	117505664	117505665	mpeaks_714	0	117505592	117505842	12	3.31992	2.47679	BL_Hypo_E16-DLX1_filtered_peak_113	3	Gm11734; Gm11733	predicted gene 11734; predicted gene 11733
chr13	110609559	110609560	mpeaks_715	0	110609327	110609618	12	3.31992	2.47679	BL_Hypo_E16-DLX1_filtered_peak_210	3	Actbl2; Plk2	actin, beta-like 2; polo-like kinase 2
chr14	68461427	68461428	mpeaks_716	0	68461377	68461724	12	3.31992	2.47679	BL_Hypo_E16-DLX1_filtered_peak_255	3	Adam7; Gm22319	a disintegrin and metallopeptidase domain 7; predicted gene, 22319
chr19	39603917	39603918	mpeaks_717	0	39603833	39604032	12	3.31992	2.47679	BL_Hypo_E16-DLX1_filtered_peak_379	3	Cyp2c67; Cyp2c39	cytochrome P450, family 2, subfamily c, polypeptide 67; cytochrome P450, family 2, subfamily c, polypeptide 39
chr2	27572924	27572925	mpeaks_718	0	27572828	27573136	12	3.31992	2.47679	BL_Hypo_E16-DLX1_filtered_peak_396	3	Rxra; Gm13421	retinoid X receptor alpha; predicted gene 13421
chr5	133913331	133913332	mpeaks_719	0	133913257	133913456	12	3.31992	2.47679	BL_Hypo_E16-DLX1_filtered_peak_707	3	Gm15627; Gm10051	predicted gene 15627; predicted pseudogene 10051
chr2	177528948	177528949	mpeaks_720	0.92863	177528861	177529060	27	5.36025	2.46329	BL_Hypo_E16-DLX1_filtered_peak_533	3	Gm16363; Gm14403	predicted gene 16363; predicted gene 14403
chr3	122294385	122294386	mpeaks_721	0	122294237	122294544	14	3.55747	2.45963	BL_Hypo_E16-DLX1_filtered_peak_585	2	Gm17494; Mir760	predicted gene, 17494; microRNA 760
chr18	32117777	32117778	mpeaks_722	0	32117649	32117848	14	3.55747	2.45963	BL_Hypo_E16-DLX1_filtered_peak_352	3	Proc; Iws1	protein C; IWS1 homolog (S. cerevisiae)
chr18	78378132	78378133	mpeaks_723	0	78377948	78378246	14	3.55747	2.45963	BL_Hypo_E16-DLX1_filtered_peak_365	3	Gm26430; Gm6133	predicted gene, 26430; predicted gene 6133
chr2	62654747	62654748	mpeaks_724	0	62654582	62654781	14	3.55747	2.45963	BL_Hypo_E16-DLX1_filtered_peak_406	3	Gca; Ifih1	grancalcin; interferon induced with helicase C domain 1
chr4	123014251	123014252	mpeaks_725	0	123014092	123014354	14	3.55747	2.45963	BL_Hypo_E16-DLX1_filtered_peak_625	3	Trit1; Mycl	tRNA isopentenyltransferase 1; v-myc avian myelocytomatosis viral oncogene lung carcinoma derived
chr9	39557978	39557979	mpeaks_726	0	39557627	39558200	14	3.55747	2.45963	BL_Hypo_E16-DLX1_filtered_peak_857b	3	Olfr959; Olfr958	olfactory receptor 959; olfactory receptor 958
chr4	146057832	146057833	mpeaks_727	0.78319	146057698	146057962	26	5.19759	2.45611	BL_Hypo_E16-DLX1_filtered_peak_646	2	Gm13036	predicted gene 13036
chr4	145583483	145583484	mpeaks_728	2.34818	145583397	145583655	41	7.22053	2.44967	BL_Hypo_E16-DLX1_filtered_peak_642	2	Gm13212	predicted gene 13212
chr2	177235364	177235365	mpeaks_729	0.75889	177235212	177235499	26	5.17175	2.44853	BL_Hypo_E16-DLX1_filtered_peak_485	3	Gm14409; Gm14400	predicted gene 14409; predicted gene 14400
chr16	59361446	59361447	mpeaks_730	0	59361269	59361546	16	3.80052	2.44667	BL_Hypo_E16-DLX1_filtered_peak_300	1	Olfr209	olfactory receptor 209
chr2	130208878	130208879	mpeaks_731	0	130208496	130209542	16	3.80052	2.44667	BL_Hypo_E16-DLX1_filtered_peak_432b	1	Tmc2	transmembrane channel-like gene family 2
chr2	157296549	157296550	mpeaks_732	0	157296416	157296756	16	3.80052	2.44667	BL_Hypo_E16-DLX1_filtered_peak_436	1	Rpn2	ribophorin II
chr11	101642103	101642104	mpeaks_733	0	101641832	101642142	16	3.80052	2.44667	BL_Hypo_E16-DLX1_filtered_peak_110	2	Gm24950	predicted gene, 24950
chr14	43802980	43802981	mpeaks_734	0	43802906	43803110	16	3.80052	2.44667	BL_Hypo_E16-DLX1_filtered_peak_244	3	Ear1; Gm8180	eosinophil-associated, ribonuclease A family, member 1; predicted gene 8180
chr2	177751604	177751605	mpeaks_735	0	177751482	177751712	16	3.80052	2.44667	BL_Hypo_E16-DLX1_filtered_peak_544	3	Gm14322; Gm14324	predicted gene 14322; predicted gene 14324
chr8	123600641	123600642	mpeaks_736	2.58116	123600504	123601293	43	7.46864	2.44513	BL_Hypo_E16-DLX1_filtered_peak_837a	1	Gm20388	predicted gene 20388
chr4	147524371	147524372	mpeaks_737	2.58116	147524254	147524561	43	7.46864	2.44513	BL_Hypo_E16-DLX1_filtered_peak_663	3	Gm13141; Vmn2r-ps20	predicted gene 13141; vomeronasal 2, receptor, pseudogene 20
chr17	50129669	50129670	mpeaks_738	0.05383	50129522	50129721	18	4.04674	2.43653	BL_Hypo_E16-DLX1_filtered_peak_339	1	Rftn1	raftlin lipid raft linker 1
chr4	99833044	99833045	mpeaks_739	0.05383	99832913	99833172	18	4.04674	2.43653	BL_Hypo_E16-DLX1_filtered_peak_619a	1	Itgb3bp; Efcab7	integrin beta 3 binding protein (beta3-endonexin); EF-hand calcium binding domain 7
chr13	12267757	12267758	mpeaks_740	0.05383	12267648	12267886	18	4.04674	2.43653	BL_Hypo_E16-DLX1_filtered_peak_155	2	Actn2	actinin alpha 2
chr15	80083647	80083648	mpeaks_741	0.05383	80083423	80083836	18	4.04674	2.43653	BL_Hypo_E16-DLX1_filtered_peak_285	2	Rpl3	ribosomal protein L3
chr9	15213635	15213636	mpeaks_742	0.05383	15213468	15213733	18	4.04674	2.43653	BL_Hypo_E16-DLX1_filtered_peak_846	2	Gm22658	predicted gene, 22658
chr2	178082961	178082962	mpeaks_743	0.05383	178082857	178083086	18	4.04674	2.43653	BL_Hypo_E16-DLX1_filtered_peak_553	3	Phactr3; Zfp931	phosphatase and actin regulator 3; zinc finger protein 931
chr4	71484369	71484370	mpeaks_744	0.05383	71484133	71484489	18	4.04674	2.43653	BL_Hypo_E16-DLX1_filtered_peak_611	3	Gm11231; Rps18-ps1	predicted gene 11231; ribosomal protein S18, pseudogene 1
chr2	177233534	177233535	mpeaks_745	0.70649	177233435	177233692	25	4.98306	2.43284	BL_Hypo_E16-DLX1_filtered_peak_483	3	Gm14409; Gm14400	predicted gene 14409; predicted gene 14400
chr14	43920591	43920592	mpeaks_746	0.26294	43920467	43920725	20	4.29486	2.42839	BL_Hypo_E16-DLX1_filtered_peak_246	3	Ear10; Ang-ps3	eosinophil-associated, ribonuclease A family, member 10; angiogenin, ribonuclease A family, pseudogene 3
chr3	125228474	125228475	mpeaks_747	0.26294	125228286	125228597	20	4.29486	2.42839	BL_Hypo_E16-DLX1_filtered_peak_586	3	Ndst4; Gm9381	N-deacetylase/N-sulfotransferase (heparin glucosaminyl) 4; predicted gene 9381
chr17	30472838	30472839	mpeaks_748	0.33561	30472727	30472953	22	4.54416	2.4217	BL_Hypo_E16-DLX1_filtered_peak_326	1	Btbd9	BTB (POZ) domain containing 9
chr16	59360281	59360282	mpeaks_749	0	59360207	59360595	15	3.60629	2.42119	BL_Hypo_E16-DLX1_filtered_peak_299	2	Olfr209	olfactory receptor 209
chr17	76208806	76208807	mpeaks_750	0	76208651	76208951	15	3.60629	2.42119	BL_Hypo_E16-DLX1_filtered_peak_345	3	Gm16391; Gm26124	predicted pseudogene 16391; predicted gene, 26124
chr2	177600261	177600262	mpeaks_751	0.54933	177600170	177600392	24	4.79416	2.41611	BL_Hypo_E16-DLX1_filtered_peak_542	3	Gm14324; Gm14406	predicted gene 14324; predicted gene 14406
chr4	147599205	147599206	mpeaks_752	0.54933	147599113	147599424	24	4.79416	2.41611	BL_Hypo_E16-DLX1_filtered_peak_668	3	Zfp979; Zfp985	zinc finger protein 979; zinc finger protein 985
chr2	177500447	177500448	mpeaks_753	0.87214	177500310	177500512	28	5.29523	2.4073	BL_Hypo_E16-DLX1_filtered_peak_523	1	Gm14403	predicted gene 14403
chr2	177234816	177234817	mpeaks_754	0.52023	177234727	177234960	24	4.75598	2.40426	BL_Hypo_E16-DLX1_filtered_peak_484	3	Gm14409; Gm14400	predicted gene 14409; predicted gene 14400
chr2	177561890	177561891	mpeaks_755	0.52023	177561779	177562047	24	4.75598	2.40426	BL_Hypo_E16-DLX1_filtered_peak_535	3	Gm14406; Gm16363	predicted gene 14406; predicted gene 16363
chr13	68104648	68104649	mpeaks_756	0	68104323	68104671	12	3.1652	2.39911	BL_Hypo_E16-DLX1_filtered_peak_191	3	Mtrr; BC048507	5-methyltetrahydrofolate-homocysteine methyltransferase reductase; cDNA sequence BC048507
chr2	177267668	177267669	mpeaks_757	0.70975	177267584	177267787	26	4.99461	2.39682	BL_Hypo_E16-DLX1_filtered_peak_491	2	Gm14409	predicted gene 14409
chr4	147597906	147597907	mpeaks_758	1.81405	147597735	147597972	38	6.54888	2.39331	BL_Hypo_E16-DLX1_filtered_peak_667	3	Zfp979; Zfp985	zinc finger protein 979; zinc finger protein 985
chr2	33934100	33934101	mpeaks_759	0.73599	33934042	33934241	27	5.10799	2.39177	BL_Hypo_E16-DLX1_filtered_peak_400	2	Gm13403	predicted gene 13403
chr2	177153109	177153110	mpeaks_760	0	177152753	177153212	18	3.91153	2.38456	BL_Hypo_E16-DLX1_filtered_peak_475	3	Gm14413; Gm14416	predicted gene 14413; predicted gene 14416
chr2	174998923	174998924	mpeaks_761	0.20434	174998814	174999026	21	4.22603	2.35861	BL_Hypo_E16-DLX1_filtered_peak_448	3	Gm14444; Gm14616	predicted gene 14444; predicted gene 14616
chr2	177226362	177226363	mpeaks_762	0.49858	177226105	177226550	25	4.73314	2.35785	BL_Hypo_E16-DLX1_filtered_peak_478b	1	Gm14400	predicted gene 14400
chr2	177227911	177227912	mpeaks_763	0.49858	177227764	177228052	25	4.73314	2.35785	BL_Hypo_E16-DLX1_filtered_peak_480	1	Gm14400	predicted gene 14400
chr2	177272465	177272466	mpeaks_764	2.21011	177272338	177272589	44	7.07384	2.34564	BL_Hypo_E16-DLX1_filtered_peak_494	3	Gm14412; Gm14409	predicted gene 14412; predicted gene 14409
chr5	5945102	5945103	mpeaks_765	2.12139	5944866	5945285	43	6.8925	2.33488	BL_Hypo_E16-DLX1_filtered_peak_676	3	Gm23838; Gm26825	predicted gene, 23838; predicted gene, 26825
chr2	174971165	174971166	mpeaks_766	0.25343	174970929	174971183	22	4.27869	2.33399	BL_Hypo_E16-DLX1_filtered_peak_444	3	Gm14444; Gm14616	predicted gene 14444; predicted gene 14616
chr2	177261500	177261501	mpeaks_767	1.89988	177261304	177261526	41	6.64058	2.33399	BL_Hypo_E16-DLX1_filtered_peak_489	3	Gm14409; Gm14400	predicted gene 14409; predicted gene 14400
chr2	177800306	177800307	mpeaks_768	0	177800208	177800526	17	3.6537	2.33372	BL_Hypo_E16-DLX1_filtered_peak_547	3	Gm14325; Gm14322	predicted gene 14325; predicted gene 14322
chr2	176706127	176706128	mpeaks_769	0	176705933	176706229	16	3.52628	2.33256	BL_Hypo_E16-DLX1_filtered_peak_455	1	Gm14306	zinc finger protein 973
chr2	177563187	177563188	mpeaks_770	0.33317	177563131	177563409	24	4.52141	2.33185	BL_Hypo_E16-DLX1_filtered_peak_537	3	Gm14406; Gm16363	predicted gene 14406; predicted gene 16363
chr2	177491861	177491862	mpeaks_771	1.15608	177491773	177491976	33	5.62979	2.32942	BL_Hypo_E16-DLX1_filtered_peak_518	3	Gm14403; Zfp970	predicted gene 14403; zinc finger protein 970
chr2	177494628	177494629	mpeaks_772	0.73599	177494532	177494767	29	5.12225	2.32622	BL_Hypo_E16-DLX1_filtered_peak_520	3	Gm14403; Zfp970	predicted gene 14403; zinc finger protein 970
chr8	14381637	14381638	mpeaks_773	0	14381567	14381935	12	3.01875	2.32615	BL_Hypo_E16-DLX1_filtered_peak_806	1	Dlgap2	discs, large (Drosophila) homolog-associated protein 2
chr12	19828452	19828453	mpeaks_774	0	19828403	19828717	12	3.01875	2.32615	BL_Hypo_E16-DLX1_filtered_peak_121	3	Gm22189; Gm9257	predicted gene, 22189; predicted gene 9257
chr5	150906164	150906165	mpeaks_775	0	150906086	150906399	12	3.01875	2.32615	BL_Hypo_E16-DLX1_filtered_peak_716	3	Kl; Pds5b	klotho; PDS5 cohesin associated factor B
chr2	177464822	177464823	mpeaks_776	0.32083	177464750	177464991	23	4.35779	2.31947	BL_Hypo_E16-DLX1_filtered_peak_511	1	Zfp970	zinc finger protein 970
chr2	177133021	177133022	mpeaks_777	0.32083	177132890	177133124	23	4.35779	2.31947	BL_Hypo_E16-DLX1_filtered_peak_473	3	Gm14416; Gm14411	predicted gene 14416; predicted gene 14411
chr2	177271446	177271447	mpeaks_778	0.32083	177271380	177271603	23	4.35779	2.31947	BL_Hypo_E16-DLX1_filtered_peak_493	3	Gm14412; Gm14409	predicted gene 14412; predicted gene 14409
chr14	41635787	41635788	mpeaks_779	0.09063	41635703	41635996	21	4.10207	2.31641	BL_Hypo_E16-DLX1_filtered_peak_232	2	Gm3077	predicted gene 3077
chr2	177341231	177341232	mpeaks_780	0.09063	177341179	177341407	21	4.10207	2.31641	BL_Hypo_E16-DLX1_filtered_peak_504	3	Gm14418; Gm14412	predicted gene 14418; predicted gene 14412
chr14	43945469	43945470	mpeaks_781	0	43945412	43945697	15	3.33282	2.30275	BL_Hypo_E16-DLX1_filtered_peak_247	3	Ang5; Gm9550	angiogenin, ribonuclease A family, member 5; predicted gene 9550
chr2	175178702	175178703	mpeaks_782	0	175178611	175178926	15	3.33282	2.30275	BL_Hypo_E16-DLX1_filtered_peak_452	3	Gm14391; Gm14443	predicted gene 14391; predicted gene 14443
chr2	177401807	177401808	mpeaks_783	0	177401750	177401970	15	3.33282	2.30275	BL_Hypo_E16-DLX1_filtered_peak_508	3	Gm14404; Gm14418	predicted gene 14404; predicted gene 14418
chr9	19622014	19622015	mpeaks_784	0	19621969	19622298	15	3.33282	2.30275	BL_Hypo_E16-DLX1_filtered_peak_848	3	Zfp317; Olfr855	zinc finger protein 317; olfactory receptor 855
chr2	177566192	177566193	mpeaks_785	0.33317	177566028	177566410	24	4.42623	2.30265	BL_Hypo_E16-DLX1_filtered_peak_538	3	Gm14406; Gm16363	predicted gene 14406; predicted gene 16363
chr17	33760560	33760561	mpeaks_786	0	33760422	33760639	13	3.07637	2.29566	BL_Hypo_E16-DLX1_filtered_peak_329	1	Gm17251	predicted gene, 17251
chr7	128529618	128529619	mpeaks_787	0	128529521	128529797	13	3.07637	2.29566	BL_Hypo_E16-DLX1_filtered_peak_799	1	Bag3	BCL2-associated athanogene 3
chr1	115384833	115384834	mpeaks_788	0	115384749	115385020	13	3.07637	2.29566	BL_Hypo_E16-DLX1_filtered_peak_19	3	Cntnap5a; 9330185C12Rik	contactin associated protein-like 5A; RIKEN cDNA 9330185C12 gene
chr12	50122326	50122327	mpeaks_789	0	50122252	50122470	13	3.07637	2.29566	BL_Hypo_E16-DLX1_filtered_peak_132	3	Prkd1; Gm7481	protein kinase D1; predicted gene 7481
chr14	42062210	42062211	mpeaks_790	0	42062148	42062347	13	3.07637	2.29566	BL_Hypo_E16-DLX1_filtered_peak_235	3	Gm7991; Gm2930	predicted gene 7991; predicted gene 2930
chr15	36968067	36968068	mpeaks_791	0	36967969	36968188	13	3.07637	2.29566	BL_Hypo_E16-DLX1_filtered_peak_271	3	Zfp706; Gm10384	zinc finger protein 706; predicted gene 10384
chr2	177412666	177412667	mpeaks_792	0	177412522	177412879	13	3.07637	2.29566	BL_Hypo_E16-DLX1_filtered_peak_509	3	Gm14404; Gm14418	predicted gene 14404; predicted gene 14418
chr3	6942862	6942863	mpeaks_793	0	6942783	6942995	13	3.07637	2.29566	BL_Hypo_E16-DLX1_filtered_peak_557	3	Gm22074; 1700008P02Rik	predicted gene, 22074; RIKEN cDNA 1700008P02 gene
chr2	57629596	57629597	mpeaks_794	10.5626	57629423	57629778	126	16.4545	2.29309	BL_Hypo_E16-DLX1_filtered_peak_404	2	Gm13532	predicted gene 13532
chr4	145447480	145447481	mpeaks_795	1.99967	145447376	145447650	44	6.74718	2.28491	BL_Hypo_E16-DLX1_filtered_peak_634	1	Gm13230; Platr16	predicted gene 13230; pluripotency associated transcript 16
chr2	177369732	177369733	mpeaks_796	0	177369490	177369796	20	3.88883	2.28471	BL_Hypo_E16-DLX1_filtered_peak_505	3	Gm14418; Gm14412	predicted gene 14418; predicted gene 14412
chr2	177602598	177602599	mpeaks_797	0	177602502	177602701	15	3.26806	2.27493	BL_Hypo_E16-DLX1_filtered_peak_543	3	Gm14324; Gm14406	predicted gene 14324; predicted gene 14406
chr2	177075374	177075375	mpeaks_798	1.38607	177075248	177075578	38	5.98766	2.27469	BL_Hypo_E16-DLX1_filtered_peak_465	1	Gm14401	predicted gene 14401
chr5	114173205	114173206	mpeaks_799	0	114172951	114173308	14	3.13872	2.26986	BL_Hypo_E16-DLX1_filtered_peak_695b	1	Acacb	acetyl-Coenzyme A carboxylase beta
chr2	177567906	177567907	mpeaks_800	0.27757	177567821	177568116	24	4.31013	2.26716	BL_Hypo_E16-DLX1_filtered_peak_539	2	Gm14406	predicted gene 14406
chr2	177481731	177481732	mpeaks_801	0.80771	177481614	177482008	32	5.22408	2.2609	BL_Hypo_E16-DLX1_filtered_peak_514	3	Gm14403; Zfp970	predicted gene 14403; zinc finger protein 970
chr1	31791953	31791954	mpeaks_802	0.70649	31791855	31792160	30	4.96843	2.25517	BL_Hypo_E16-DLX1_filtered_peak_4	3	Khdrbs2; Gm7910	KH domain containing, RNA binding, signal transduction associated 2; predicted gene 7910
chr2	177294779	177294780	mpeaks_803	0.47842	177294668	177295086	28	4.7121	2.24868	BL_Hypo_E16-DLX1_filtered_peak_496	3	Gm14412; Gm14409	predicted gene 14412; predicted gene 14409
chr17	13544032	13544033	mpeaks_804	0	13543973	13544214	15	3.20467	2.24777	BL_Hypo_E16-DLX1_filtered_peak_318	1	Tcte2	t-complex-associated testis expressed 2
chr2	177568637	177568638	mpeaks_805	0	177568501	177568907	22	3.9835	2.23752	BL_Hypo_E16-DLX1_filtered_peak_540a	2	Gm14406	predicted gene 14406
chr2	177780200	177780201	mpeaks_806	0	177780106	177780390	21	3.86535	2.23637	BL_Hypo_E16-DLX1_filtered_peak_546	3	Gm14325; Gm14322	predicted gene 14325; predicted gene 14322
chr2	105258238	105258239	mpeaks_807	0	105258076	105258304	19	3.60545	2.22529	BL_Hypo_E16-DLX1_filtered_peak_427	1	Them7	thioesterase superfamily member 7
chr2	177220724	177220725	mpeaks_808	0	177220628	177220875	22	3.93824	2.22282	BL_Hypo_E16-DLX1_filtered_peak_477	3	Gm14400; Gm14410	predicted gene 14400; predicted gene 14410
chr2	177847481	177847482	mpeaks_809	0	177847422	177847689	17	3.36802	2.22116	BL_Hypo_E16-DLX1_filtered_peak_551	3	Gm14429; Gm14325	predicted gene 14429; predicted gene 14325
chr2	177475517	177475518	mpeaks_810	0.84543	177475431	177475724	34	5.26671	2.21721	BL_Hypo_E16-DLX1_filtered_peak_513	1	Zfp970	zinc finger protein 970
chr4	146051109	146051110	mpeaks_811	0	146050946	146051215	20	3.67826	2.21112	BL_Hypo_E16-DLX1_filtered_peak_645	3	Gm13036; Zfp986	predicted gene 13036; zinc finger protein 986
chr2	177076937	177076938	mpeaks_812	0.31072	177076836	177077210	26	4.34571	2.2101	BL_Hypo_E16-DLX1_filtered_peak_467a	1	Gm14401	predicted gene 14401
chr13	61584999	61585000	mpeaks_813	0	61584932	61585322	18	3.41701	2.19711	BL_Hypo_E16-DLX1_filtered_peak_185	3	Gm19961; Cts3	predicted gene, 19961; cathepsin 3
chr2	177808115	177808116	mpeaks_814	0	177807961	177808249	18	3.41701	2.19711	BL_Hypo_E16-DLX1_filtered_peak_548	3	Gm14325; Gm14322	predicted gene 14325; predicted gene 14322
chr4	147519672	147519673	mpeaks_815	1.24059	147519521	147519915	40	5.82671	2.19548	BL_Hypo_E16-DLX1_filtered_peak_661	2	Gm15951; Vmn2r-ps20	predicted gene 15951; vomeronasal 2, receptor, pseudogene 20
chr2	177510966	177510967	mpeaks_816	0.65318	177510834	177511068	32	4.90753	2.18459	BL_Hypo_E16-DLX1_filtered_peak_526	2	Gm14403	predicted gene 14403
chr10	108559481	108559482	mpeaks_817	0	108559481	108559714	16	3.15427	2.18005	BL_Hypo_E16-DLX1_filtered_peak_72	1	Syt1	synaptotagmin I
chr11	70609867	70609868	mpeaks_818	0	70609773	70610018	16	3.15427	2.18005	BL_Hypo_E16-DLX1_filtered_peak_93	1	Mink1	misshapen-like kinase 1 (zebrafish)
chr4	109343145	109343146	mpeaks_819	0	109342940	109343239	16	3.15427	2.18005	BL_Hypo_E16-DLX1_filtered_peak_621	1	Eps15	epidermal growth factor receptor pathway substrate 15
chr14	42162823	42162824	mpeaks_820	0	42162672	42162935	16	3.15427	2.18005	BL_Hypo_E16-DLX1_filtered_peak_236	2	Gm17027	predicted gene 17027
chr4	147335587	147335588	mpeaks_821	0.49408	147335520	147335876	31	4.72834	2.16716	BL_Hypo_E16-DLX1_filtered_peak_654	1	Gm26624; C230088H06Rik	predicted gene, 26624; RIKEN cDNA C230088H06 gene
chr7	45903080	45903081	mpeaks_822	0.05796	45902992	45903201	25	4.05718	2.15827	BL_Hypo_E16-DLX1_filtered_peak_771	1	Tmem143	transmembrane protein 143
chr4	60482954	60482955	mpeaks_823	0.05796	60482857	60483056	25	4.05718	2.15827	BL_Hypo_E16-DLX1_filtered_peak_608	3	Mup1; Mup-ps26	major urinary protein 1; major urinary protein, pseudogene 26
chr4	145560539	145560540	mpeaks_824	0.55126	145560446	145560658	32	4.79617	2.15789	BL_Hypo_E16-DLX1_filtered_peak_640	1	Gm21978	predicted gene 21978
chr2	177332302	177332303	mpeaks_825	0	177332198	177332398	23	3.80776	2.1467	BL_Hypo_E16-DLX1_filtered_peak_501	3	Gm14418; Gm14412	predicted gene 14418; predicted gene 14412
chr2	177270441	177270442	mpeaks_826	0	177270343	177270542	23	3.7973	2.14344	BL_Hypo_E16-DLX1_filtered_peak_492	3	Gm14412; Gm14409	predicted gene 14412; predicted gene 14409
chr2	177519978	177519979	mpeaks_827	0.05796	177519857	177520189	26	4.06362	2.13009	BL_Hypo_E16-DLX1_filtered_peak_532	3	Gm16363; Gm14403	predicted gene 16363; predicted gene 14403
chr4	147516010	147516011	mpeaks_828	0.33317	147515948	147516189	30	4.45017	2.12388	BL_Hypo_E16-DLX1_filtered_peak_660	3	Gm15951; Zfp982	predicted gene 15951; zinc finger protein 982
chr4	145447960	145447961	mpeaks_829	0.33317	145447868	145448100	31	4.52972	2.11839	BL_Hypo_E16-DLX1_filtered_peak_635	1	Gm13230; Platr16	predicted gene 13230; pluripotency associated transcript 16
chr2	177077117	177077118	mpeaks_830	0.17583	177076836	177077210	28	4.19267	2.10968	BL_Hypo_E16-DLX1_filtered_peak_467b	1	Gm14401	predicted gene 14401
chr10	100346021	100346022	mpeaks_831	0	100345969	100346257	19	3.27343	2.10583	BL_Hypo_E16-DLX1_filtered_peak_71a	1	Gm4303	predicted gene 4303
chr10	100346024	100346025	mpeaks_832	0	100345969	100346257	19	3.27343	2.10583	BL_Hypo_E16-DLX1_filtered_peak_71b	1	Gm4303	predicted gene 4303
chr2	177372955	177372956	mpeaks_833	0	177372864	177373063	17	3.04084	2.09382	BL_Hypo_E16-DLX1_filtered_peak_506	3	Gm14418; Gm14412	predicted gene 14418; predicted gene 14412
chr4	145453813	145453814	mpeaks_834	0	145453768	145453967	26	3.93426	2.0936	BL_Hypo_E16-DLX1_filtered_peak_637	2	Gm13223	predicted gene 13223
chr15	87968040	87968041	mpeaks_835	0	87967895	87968186	26	3.93426	2.0936	BL_Hypo_E16-DLX1_filtered_peak_286	3	Zdhhc25; Mir6393	zinc finger, DHHC domain containing 25; microRNA 6393
chr2	177572901	177572902	mpeaks_836	0	177572819	177573164	17	3.03016	2.08969	BL_Hypo_E16-DLX1_filtered_peak_541	1	Gm14406	predicted gene 14406
chr4	145430491	145430492	mpeaks_837	0.83238	145430332	145430594	40	5.25323	2.08181	BL_Hypo_E16-DLX1_filtered_peak_633	1	Platr16	pluripotency associated transcript 16
chr4	147573815	147573816	mpeaks_838	0	147573730	147573929	17	3.00892	2.08147	BL_Hypo_E16-DLX1_filtered_peak_665	1	Zfp985	zinc finger protein 985
chr14	41647562	41647563	mpeaks_839	0	41647533	41647850	17	3.00892	2.08147	BL_Hypo_E16-DLX1_filtered_peak_233	2	Gm3676	predicted gene 3676
chr8	20140577	20140578	mpeaks_840	0.74485	20140500	20140808	41	5.15587	2.04438	BL_Hypo_E16-DLX1_filtered_peak_807	1	Gm21811	predicted gene, 21811
chr2	177489227	177489228	mpeaks_841	0.74485	177489133	177489449	41	5.15587	2.04438	BL_Hypo_E16-DLX1_filtered_peak_516	3	Gm14403; Zfp970	predicted gene 14403; zinc finger protein 970
chr4	147343483	147343484	mpeaks_842	0.33317	147343288	147343552	34	4.493	2.04139	BL_Hypo_E16-DLX1_filtered_peak_655	1	Gm26624; C230088H06Rik	predicted gene, 26624; RIKEN cDNA C230088H06 gene
chr2	177840294	177840295	mpeaks_843	0	177840179	177840406	20	3.15209	2.02953	BL_Hypo_E16-DLX1_filtered_peak_550	1	Gm14325	predicted gene 14325
chr4	146908343	146908344	mpeaks_844	0	146908266	146908603	20	3.15209	2.02953	BL_Hypo_E16-DLX1_filtered_peak_649	1	Gm21411; Gm26573	predicted gene, 21411; predicted gene, 26573
chr10	3112844	3112845	mpeaks_845	3.6303	3112722	3113031	82	8.74959	2.02745	BL_Hypo_E16-DLX1_filtered_peak_41	3	9230019H11Rik	RIKEN cDNA 9230019H11 gene
chr2	177226442	177226443	mpeaks_846	0	177226105	177226550	23	3.40102	2.02076	BL_Hypo_E16-DLX1_filtered_peak_478c	1	Gm14400	predicted gene 14400
chr2	177226192	177226193	mpeaks_847	0	177226105	177226550	25	3.56743	2.01606	BL_Hypo_E16-DLX1_filtered_peak_478a	1	Gm14400	predicted gene 14400
chr2	177231420	177231421	mpeaks_848	0	177231194	177231558	25	3.56743	2.01606	BL_Hypo_E16-DLX1_filtered_peak_482	3	Gm14409; Gm14400	predicted gene 14409; predicted gene 14400
chr10	3109644	3109645	mpeaks_849	0.73599	3109531	3109754	42	5.06567	2.00992	BL_Hypo_E16-DLX1_filtered_peak_38	3	9230019H11Rik	RIKEN cDNA 9230019H11 gene
chr2	177472731	177472732	mpeaks_850	0	177472676	177472990	22	3.26146	2.00543	BL_Hypo_E16-DLX1_filtered_peak_512	1	Zfp970	zinc finger protein 970
chr2	177488755	177488756	mpeaks_851	0.33317	177488634	177488870	35	4.40013	2.00056	BL_Hypo_E16-DLX1_filtered_peak_515	3	Gm14403; Zfp970	predicted gene 14403; zinc finger protein 970
chr2	177568743	177568744	mpeaks_852	0	177568501	177568907	20	3.05622	1.99674	BL_Hypo_E16-DLX1_filtered_peak_540b	2	Gm14406	predicted gene 14406
chr4	145632086	145632087	mpeaks_853	0	145632027	145632269	22	3.22433	1.99361	BL_Hypo_E16-DLX1_filtered_peak_644	1	Gm26763	predicted gene, 26763
chr4	145616732	145616733	mpeaks_854	0	145616536	145616735	23	3.30842	1.99225	BL_Hypo_E16-DLX1_filtered_peak_643	1	Gm13212; Gm26763	predicted gene 13212; predicted gene, 26763
chr2	177136107	177136108	mpeaks_855	0	177136016	177136280	23	3.30842	1.99225	BL_Hypo_E16-DLX1_filtered_peak_474	3	Gm14416; Gm14411	predicted gene 14416; predicted gene 14411
chr2	177518291	177518292	mpeaks_856	0	177518068	177518373	30	3.89635	1.98519	BL_Hypo_E16-DLX1_filtered_peak_530	3	Gm16363; Gm14403	predicted gene 16363; predicted gene 14403
chr13	12968442	12968443	mpeaks_857	0	12968391	12968747	21	3.04828	1.96482	BL_Hypo_E16-DLX1_filtered_peak_156	3	Prl2c2; Prl2c3	prolactin family 2, subfamily c, member 2; prolactin family 2, subfamily c, member 3
chr8	55517620	55517621	mpeaks_858	0	55517567	55517836	21	3.04828	1.96482	BL_Hypo_E16-DLX1_filtered_peak_815	3	Adam29; Gpm6a	a disintegrin and metallopeptidase domain 29; glycoprotein m6a
chr4	145559755	145559756	mpeaks_859	0.64978	145559426	145559974	44	4.9039	1.94861	BL_Hypo_E16-DLX1_filtered_peak_639	2	Gm21978	predicted gene 21978
chr8	55116180	55116181	mpeaks_860	0	55116122	55116340	29	3.64174	1.94229	BL_Hypo_E16-DLX1_filtered_peak_814	3	Adam29; Gpm6a	a disintegrin and metallopeptidase domain 29; glycoprotein m6a
chr2	177517518	177517519	mpeaks_861	0	177517358	177517614	32	3.81418	1.92474	BL_Hypo_E16-DLX1_filtered_peak_529	3	Gm16363; Gm14403	predicted gene 16363; predicted gene 14403
chr2	177314710	177314711	mpeaks_862	1.25263	177314556	177314829	58	5.83931	1.91925	BL_Hypo_E16-DLX1_filtered_peak_497	1	Gm14412	predicted gene 14412
chr2	174968759	174968760	mpeaks_863	0	174968551	174968898	27	3.38829	1.91834	BL_Hypo_E16-DLX1_filtered_peak_443	3	Gm14444; Gm14616	predicted gene 14444; predicted gene 14616
chr2	177226787	177226788	mpeaks_864	0	177226697	177227034	30	3.56358	1.90237	BL_Hypo_E16-DLX1_filtered_peak_479	1	Gm14400	predicted gene 14400
chr4	145545977	145545978	mpeaks_865	0	145545854	145546139	30	3.56358	1.90237	BL_Hypo_E16-DLX1_filtered_peak_638	3	Gm21978; Zfp990	predicted gene 21978; zinc finger protein 990
chr4	147424111	147424112	mpeaks_866	0.14987	147423984	147424235	38	4.16513	1.89835	BL_Hypo_E16-DLX1_filtered_peak_656	1	Gm26624; C230088H06Rik	predicted gene, 26624; RIKEN cDNA C230088H06 gene
chr2	177076352	177076353	mpeaks_867	0	177076256	177076588	25	3.13447	1.89143	BL_Hypo_E16-DLX1_filtered_peak_466	1	Gm14401	predicted gene 14401
chr4	147127320	147127321	mpeaks_868	0	147127106	147127516	25	3.13447	1.89143	BL_Hypo_E16-DLX1_filtered_peak_653	1	C230088H06Rik	RIKEN cDNA C230088H06 gene
chr2	177506562	177506563	mpeaks_869	0	177506464	177506696	33	3.7408	1.88942	BL_Hypo_E16-DLX1_filtered_peak_524	1	Gm14403	predicted gene 14403
chr4	147126551	147126552	mpeaks_870	0	147126394	147126667	33	3.7408	1.88942	BL_Hypo_E16-DLX1_filtered_peak_652	1	C230088H06Rik	RIKEN cDNA C230088H06 gene
chr2	177077515	177077516	mpeaks_871	0	177077422	177077662	28	3.31291	1.87755	BL_Hypo_E16-DLX1_filtered_peak_468	1	Gm14401	predicted gene 14401
chr2	177510005	177510006	mpeaks_872	0	177509928	177510145	28	3.31291	1.87755	BL_Hypo_E16-DLX1_filtered_peak_525	2	Gm14403	predicted gene 14403
chr2	177514578	177514579	mpeaks_873	0	177514529	177514866	28	3.31291	1.87755	BL_Hypo_E16-DLX1_filtered_peak_527	3	Gm16363; Gm14403	predicted gene 16363; predicted gene 14403
chr10	3116409	3116410	mpeaks_874	1.2462	3116185	3117079	64	5.83263	1.85768	BL_Hypo_E16-DLX1_filtered_peak_45a	3	9230019H11Rik	RIKEN cDNA 9230019H11 gene
chr9	19575523	19575524	mpeaks_875	0	19575441	19575648	26	3.06222	1.84983	BL_Hypo_E16-DLX1_filtered_peak_847a	3	Olfr855; Olfr854	olfactory receptor 855; olfactory receptor 854
chr2	177074833	177074834	mpeaks_876	0.04944	177074640	177074991	40	4.03722	1.84322	BL_Hypo_E16-DLX1_filtered_peak_464	1	Gm14401	predicted gene 14401
chr2	175067591	175067592	mpeaks_877	0	175067360	175067673	29	3.24519	1.84101	BL_Hypo_E16-DLX1_filtered_peak_449	1	Gm14393	predicted gene 14393
chr10	3111690	3111691	mpeaks_878	0.37232	3111518	3112111	49	4.58364	1.82868	BL_Hypo_E16-DLX1_filtered_peak_40a	3	9230019H11Rik	RIKEN cDNA 9230019H11 gene
chr2	177073891	177073892	mpeaks_879	0	177073693	177073994	38	3.79634	1.82295	BL_Hypo_E16-DLX1_filtered_peak_463	2	Gm14401	predicted gene 14401
chr2	177516834	177516835	mpeaks_880	0	177516626	177516946	30	3.18408	1.80809	BL_Hypo_E16-DLX1_filtered_peak_528	3	Gm16363; Gm14403	predicted gene 16363; predicted gene 14403
chr2	177490556	177490557	mpeaks_881	0	177490502	177490836	31	3.12871	1.77828	BL_Hypo_E16-DLX1_filtered_peak_517a	3	Gm14403; Zfp970	predicted gene 14403; zinc finger protein 970
chr2	177490684	177490685	mpeaks_882	0	177490502	177490836	31	3.12871	1.77828	BL_Hypo_E16-DLX1_filtered_peak_517b	3	Gm14403; Zfp970	predicted gene 14403; zinc finger protein 970
chr4	147520236	147520237	mpeaks_883	0	147520057	147520472	40	3.69123	1.7754	BL_Hypo_E16-DLX1_filtered_peak_662	2	Gm15951; Vmn2r-ps20	predicted gene 15951; vomeronasal 2, receptor, pseudogene 20
chr10	3114604	3114605	mpeaks_884	0.05796	3114410	3114659	46	4.06363	1.77409	BL_Hypo_E16-DLX1_filtered_peak_43	3	9230019H11Rik	RIKEN cDNA 9230019H11 gene
chr14	63421277	63421278	mpeaks_885	0	63421187	63421444	41	3.64429	1.75416	BL_Hypo_E16-DLX1_filtered_peak_251	3	Gm21430; Blk	predicted gene, 21430; B lymphoid kinase
chr2	177318126	177318127	mpeaks_886	0	177317871	177318607	36	3.22275	1.72946	BL_Hypo_E16-DLX1_filtered_peak_498a	1	Gm14412	predicted gene 14412
chr2	177318374	177318375	mpeaks_887	0	177317871	177318607	36	3.22275	1.72946	BL_Hypo_E16-DLX1_filtered_peak_498b	1	Gm14412	predicted gene 14412
chr10	3116745	3116746	mpeaks_888	0.21268	3116185	3117079	57	4.23543	1.69888	BL_Hypo_E16-DLX1_filtered_peak_45b	3	9230019H11Rik	RIKEN cDNA 9230019H11 gene
chr10	3109998	3109999	mpeaks_889	0.1543	3109864	3110435	59	4.16963	1.67413	BL_Hypo_E16-DLX1_filtered_peak_39a	3	9230019H11Rik	RIKEN cDNA 9230019H11 gene
chr13	112578267	112578268	mpeaks_890	0.8193	112578179	112578389	88	5.23605	1.63201	BL_Hypo_E16-DLX1_filtered_peak_211	1	Il31ra	interleukin 31 receptor A
chr5	15530789	15530790	mpeaks_891	0	15530659	15530908	49	3.36547	1.62649	BL_Hypo_E16-DLX1_filtered_peak_677	1	Gm21847	predicted gene, 21847
chr2	177321152	177321153	mpeaks_892	0	177321058	177321412	42	3.0159	1.62311	BL_Hypo_E16-DLX1_filtered_peak_499	1	Gm14412	predicted gene 14412
chr17	39847194	39847195	mpeaks_893	5.98571	39846296	39847329	251	11.4327	1.58438	BL_Hypo_E16-DLX1_filtered_peak_336c	1	Gm42418	predicted gene, 42418
chr3	5860540	5860541	mpeaks_894	4.97576	5860358	5860804	225	10.3095	1.58144	BL_Hypo_E16-DLX1_filtered_peak_556	3	Gm25352; Pex2	predicted gene, 25352; peroxisomal biogenesis factor 2
chr6	29748413	29748414	mpeaks_895	1.6053	29748266	29748534	134	6.24081	1.55486	BL_Hypo_E16-DLX1_filtered_peak_727	1	Smo	smoothened, frizzled class receptor
chr17	39846436	39846437	mpeaks_896	5.12427	39846296	39847329	252	10.4675	1.54606	BL_Hypo_E16-DLX1_filtered_peak_336a	2	Gm26917; Gm42418	predicted gene, 26917; predicted gene, 42418
chr11	89081844	89081845	mpeaks_897	2.19466	89081708	89082010	158	6.97447	1.54415	BL_Hypo_E16-DLX1_filtered_peak_103	1	Gm525	predicted gene 525
chrY	90808927	90808928	mpeaks_898	0	90808806	90809070	64	3.31591	1.52448	BL_Hypo_E16-DLX1_filtered_peak_891	1	Erdr1	erythroid differentiation regulator 1
chr17	39846769	39846770	mpeaks_899	4.34114	39846296	39847329	248	9.57871	1.51689	BL_Hypo_E16-DLX1_filtered_peak_336b	2	Gm26917; Gm42418	predicted gene, 26917; predicted gene, 42418
chr10	3113857	3113858	mpeaks_900	0	3113197	3114006	62	3.12451	1.50762	BL_Hypo_E16-DLX1_filtered_peak_42b	3	9230019H11Rik	RIKEN cDNA 9230019H11 gene
chr17	13552329	13552330	mpeaks_901	2.14876	13552167	13552522	205	6.92169	1.45884	BL_Hypo_E16-DLX1_filtered_peak_320	1	Tcte2	t-complex-associated testis expressed 2
chr17	13306099	13306100	mpeaks_902	0.79254	13305917	13306266	167	5.20726	1.42054	BL_Hypo_E16-DLX1_filtered_peak_316	3	Tcp10c; Gm26500	t-complex protein 10c; predicted gene, 26500
chr17	39847679	39847680	mpeaks_903	3.22328	39847506	39848295	290	8.23605	1.41993	BL_Hypo_E16-DLX1_filtered_peak_337	1	Gm42418	predicted gene, 42418
chr17	39846002	39846003	mpeaks_904	1.99635	39845896	39846097	240	6.7435	1.40838	BL_Hypo_E16-DLX1_filtered_peak_335	1	Gm26917	predicted gene, 26917
chr17	39844489	39844490	mpeaks_905	2.20782	39844356	39844617	256	7.05299	1.40556	BL_Hypo_E16-DLX1_filtered_peak_333	2	Gm26917	predicted gene, 26917
chr13	119599903	119599904	mpeaks_906	0	119599702	119600007	120	3.7034	1.39362	BL_Hypo_E16-DLX1_filtered_peak_213	1	Tmem267	transmembrane protein 267
chr13	119602184	119602185	mpeaks_907	0.33317	119601885	119602234	153	4.43542	1.39219	BL_Hypo_E16-DLX1_filtered_peak_214b	1	Tmem267	transmembrane protein 267
chr2	182012958	182012959	mpeaks_908	2.28828	182012791	182013115	293	7.15542	1.37746	BL_Hypo_E16-DLX1_filtered_peak_555	3	Gm14496	predicted gene 14496
chr15	75085731	75085732	mpeaks_909	0.90543	75085508	75085869	254	5.32976	1.33268	BL_Hypo_E16-DLX1_filtered_peak_281	3	Ly6c2; Ly6c1	lymphocyte antigen 6 complex, locus C2; lymphocyte antigen 6 complex, locus C1
chr9	124257604	124257605	mpeaks_910	0.28081	124257487	124257967	200	4.31348	1.32756	BL_Hypo_E16-DLX1_filtered_peak_880	3	2010315B03Rik; Ccr5	RIKEN cDNA 2010315B03 gene; chemokine (C-C motif) receptor 5
chr17	13551299	13551300	mpeaks_911	0	13550691	13551405	135	3.12602	1.32078	BL_Hypo_E16-DLX1_filtered_peak_319c	1	Tcte2	t-complex-associated testis expressed 2
chr17	39844067	39844068	mpeaks_912	0.37673	39843894	39844146	226	4.60203	1.32001	BL_Hypo_E16-DLX1_filtered_peak_332	2	Gm26917	predicted gene, 26917
chr13	119602059	119602060	mpeaks_913	0.33317	119601885	119602234	219	4.48394	1.31973	BL_Hypo_E16-DLX1_filtered_peak_214a	1	Tmem267	transmembrane protein 267
chr17	13551057	13551058	mpeaks_914	0.33317	13550691	13551405	229	4.5092	1.3128	BL_Hypo_E16-DLX1_filtered_peak_319b	1	Tcte2	t-complex-associated testis expressed 2
chr13	120321541	120321542	mpeaks_915	0.19625	120321376	120321613	212	4.2147	1.31116	BL_Hypo_E16-DLX1_filtered_peak_215	3	Tcstv3	2-cell-stage, variable group, member 3
chr17	13550787	13550788	mpeaks_916	0	13550691	13551405	173	3.36156	1.29455	BL_Hypo_E16-DLX1_filtered_peak_319a	1	Tcte2	t-complex-associated testis expressed 2
chr17	39844973	39844974	mpeaks_917	0	39844861	39845261	210	3.82265	1.29075	BL_Hypo_E16-DLX1_filtered_peak_334a	2	Gm26917; Gm42418	predicted gene, 26917; predicted gene, 42418
chr11	54140272	54140273	mpeaks_918	0	54140219	54140475	161	3.08047	1.28661	BL_Hypo_E16-DLX1_filtered_peak_89	3	Gm12221; P4ha2	predicted gene 12221; procollagen-proline, 2-oxoglutarate 4-dioxygenase (proline 4-hydroxylase), alpha II polypeptide
chr17	39843599	39843600	mpeaks_919	0	39843191	39843674	224	3.73995	1.2756	BL_Hypo_E16-DLX1_filtered_peak_331b	2	Gm26917	predicted gene, 26917
chr17	13552911	13552912	mpeaks_920	0.73599	13552641	13553128	337	5.12209	1.27417	BL_Hypo_E16-DLX1_filtered_peak_321	1	Tcte2	t-complex-associated testis expressed 2
chr9	124256776	124256777	mpeaks_921	0	124256680	124256880	186	3.18115	1.27076	BL_Hypo_E16-DLX1_filtered_peak_879	3	2010315B03Rik; Ccr5	RIKEN cDNA 2010315B03 gene; chemokine (C-C motif) receptor 5
chr9	3032153	3032154	mpeaks_922	0.46228	3032084	3032509	335	4.69452	1.25857	BL_Hypo_E16-DLX1_filtered_peak_842a	1	Gm10717; Gm26870	predicted gene 10717; predicted gene, 26870
chr17	39845137	39845138	mpeaks_923	0	39844861	39845261	210	3.08194	1.24668	BL_Hypo_E16-DLX1_filtered_peak_334b	1	Gm26917	predicted gene, 26917
chr17	39843314	39843315	mpeaks_924	0	39843191	39843674	249	3.37868	1.24045	BL_Hypo_E16-DLX1_filtered_peak_331a	2	Gm26917	predicted gene, 26917
chr9	3032323	3032324	mpeaks_925	0	3032084	3032509	278	3.52953	1.23352	BL_Hypo_E16-DLX1_filtered_peak_842b	1	Gm10717; Gm26870	predicted gene 10717; predicted gene, 26870
chr2	98667021	98667022	mpeaks_926	0	98666444	98667127	325	3.69097	1.22111	BL_Hypo_E16-DLX1_filtered_peak_426c	1	Gm10800	predicted gene 10800
chr9	3032366	3032367	mpeaks_927	0	3032084	3032509	259	3.04155	1.21719	BL_Hypo_E16-DLX1_filtered_peak_842c	1	Gm10717; Gm26870	predicted gene 10717; predicted gene, 26870
chr14	124802039	124802040	mpeaks_928	0	124801857	124802109	392	3.97626	1.21015	BL_Hypo_E16-DLX1_filtered_peak_268	3	Fgf14	fibroblast growth factor 14
chr2	98666558	98666559	mpeaks_929	0	98666444	98667127	300	3.03795	1.20004	BL_Hypo_E16-DLX1_filtered_peak_426a	1	Gm10800	predicted gene 10800
chr14	19418771	19418772	mpeaks_930	0	19418594	19418806	337	3.25306	1.19745	BL_Hypo_E16-DLX1_filtered_peak_217	1	Gm21738	predicted gene, 21738
chr2	98666792	98666793	mpeaks_931	0	98666444	98667127	400	3.17016	1.1763	BL_Hypo_E16-DLX1_filtered_peak_426b	1	Gm10800	predicted gene 10800
chr9	3000481	3000482	mpeaks_932	0	3000200	3000584	399	3.16422	1.1763	BL_Hypo_E16-DLX1_filtered_peak_841	1	Gm26870	predicted gene, 26870
